# Supplementary material for: Bovine Mammary Gene Expression Profiling during the Onset of Lactation
Source: PLoS One. 2013 Aug 21;8(8):e70393. doi: 10.1371/journal.pone.0070393 (PMC3749150; doi:10.1371/journal.pone.0070393)
Supplement: File S2 — The details of differentially expressed genes at +3 d compared with −7 d. (XLS) [file pone.0070393.s002.xls]

## Sheet: Sheet1
Gene	TPM(-7d)	TPM(+3d)	log2 Ratio(+3d/-7d)	P-Value	FDR	Description
gi|27806798|ref|NM_173960.1|	0.01	16.59	10.6961	0	0	Bos taurus somatostatin (SST), mRNA
gi|31341418|ref|NM_174661.2|	0.01	6.5	9.3443	8.52562e-12	7.69672e-11	Bos taurus solute carrier family 34 (sodium phosphate), member 2 (SLC34A2), mRNA
gi|89191832|ref|NM_174554.2|	0.01	5.3	9.04985	9.36694e-10	7.03843e-09	Bos taurus insulin-like growth factor binding protein 1 (IGFBP1), mRNA
gi|156121082|ref|NM_001102218.1|	0.01	4.96	8.9542	3.58664e-09	2.55515e-08	Bos taurus nuclear receptor interacting protein 3 (NRIP3), mRNA
gi|115495598|ref|NM_001075435.1|	0.01	4.79	8.90388	7.0183e-09	4.81255e-08	Bos taurus myosin binding protein H (MYBPH), mRNA
gi|62751590|ref|NM_001015591.1|	0.01	4.62	8.85175	1.37334e-08	9.11132e-08	Bos taurus peptidase domain containing associated with muscle regeneration 1 (PAMR1), mRNA
gi|56710326|ref|NM_001008666.1|	0.01	4.11	8.68299	1.02899e-07	6.17816e-07	Bos taurus solute carrier family 14 (urea transporter), member 1 (Kidd blood group) (SLC14A1), mRNA
gi|31340709|ref|NM_174698.2|	0.01	3.08	8.26679	5.7767e-06	2.75176e-05	Bos taurus integrin, beta 6 (ITGB6), mRNA
gi|41386678|ref|NM_173897.1|	0.01	2.91	8.18488	1.13038e-05	5.12875e-05	Bos taurus carbonic anhydrase IV (CA4), mRNA
gi|116004056|ref|NM_001076917.1|	0.01	2.57	8.00562	4.32826e-05	0.000177412	Bos taurus keratin 75 (KRT75), mRNA
gi|160837848|ref|NM_001110803.1|	0.01	2.39	7.90087	8.46952e-05	0.000333616	Bos taurus secernin 1 (SCRN1), mRNA
gi|261245053|ref|NM_001166224.1|	0.01	2.22	7.79442	0.000165731	0.000617904	Bos taurus similar to prostaglandin F synthetase II (LOC782922), mRNA
gi|62460541|ref|NM_001014923.1|	0.01	2.22	7.79442	0.000165731	0.000617642	Bos taurus nuclear factor (erythroid-derived 2), 45kDa (NFE2), mRNA
gi|31343234|ref|NM_173933.2|	0.36	75.27	7.70793	0.000110678	0.000428848	Bos taurus lactoperoxidase (LPO), mRNA
gi|149642616|ref|NM_001098903.1|	0.36	31.48	6.45029	0.000110678	0.000429038	Bos taurus hypothetical LOC507550 (MGC157266), mRNA
gi|31341233|ref|NM_174828.2|	94.22	3839.84	5.34887	2.367e-13	2.52633e-12	Bos taurus glycosylation-dependent cell adhesion molecule 1 (GLYCAM1), mRNA
gi|31341749|ref|NM_174528.2|	304.12	10389.3	5.09431	2.0679e-12	2.01157e-11	Bos taurus casein alpha-S2 (CSN1S2), mRNA
gi|156120884|ref|NM_001102119.1|	0.89	29.94	5.07213	2.47156e-05	0.000105492	Bos taurus CD5 molecule-like (CD5L), mRNA
gi|77736400|ref|NM_001034728.1|	0.36	11.8	5.03465	0.000110678	0.000428659	Bos taurus thrombospondin 4 (THBS4), mRNA
gi|254304478|ref|NM_001163414.1|	33.97	988.91	4.86351	1.51656e-13	1.67356e-12	Bos taurus histatherin (HSTN), mRNA
gi|31342165|ref|NM_174378.2|	198.63	5224.76	4.71721	4.6545e-12	4.30823e-11	Bos taurus lactalbumin, alpha- (LALBA), mRNA
gi|297478279|ref|XM_002689933.1|	1.07	25.66	4.58384	1.41492e-05	6.29937e-05	PREDICTED: Bos taurus similar to Equ c1, transcript variant 2 (LOC783399), mRNA
gi|31341820|ref|NM_174501.2|	0.89	17.79	4.32112	2.47156e-05	0.00010544	Bos taurus arachidonate 15-lipoxygenase (ALOX15), mRNA
gi|83523767|ref|NM_174616.3|	0.36	4.79	3.73396	0.000111515	0.000431328	Bos taurus spermadhesin 1 (SPADH1), mRNA
gi|115495208|ref|NM_001075950.1|	6.79	85.7	3.65781	8.54872e-14	9.68928e-13	Bos taurus glycoprotein 2 (zymogen granule membrane) (GP2), mRNA
gi|157954068|ref|NM_001109803.1|	0.36	4.45	3.62774	0.000113489	0.000438383	Bos taurus syncoilin, intermediate filament protein (SYNC), mRNA
gi|297478256|ref|XM_002689921.1|	2.15	22.92	3.4142	3.68438e-07	2.05223e-06	PREDICTED: Bos taurus sushi, von Willebrand factor type A, EGF and pentraxin domain containing 1 (SVEP1), partial mRNA
gi|129277509|ref|NM_001082610.1|	0.36	3.76	3.38466	0.000141502	0.000534834	Bos taurus superoxide dismutase 3, extracellular (SOD3), mRNA
gi|31340855|ref|NM_174752.2|	0.36	3.76	3.38466	0.000141502	0.000534604	Bos taurus statherin (STATH), mRNA
gi|148229897|ref|NM_173932.3|	1.07	11.12	3.37747	1.41492e-05	6.30256e-05	Bos taurus lysyl oxidase (LOX), mRNA
gi|254304476|ref|NM_001163413.1|	1.97	19.84	3.33214	6.92266e-07	3.71464e-06	Bos taurus CD163 molecule (CD163), mRNA
gi|155372002|ref|NM_001101138.1|	0.89	8.38	3.23507	2.47162e-05	0.000105392	Bos taurus C1q and tumor necrosis factor related protein 3 (C1QTNF3), mRNA
gi|58330903|ref|NM_001010996.1|	1.25	11.63	3.21785	7.93712e-06	3.70258e-05	Bos taurus ficolin (collagen/fibrinogen domain containing lectin) 2 (hucolin) (FCN2), mRNA
gi|31342147|ref|NM_174385.2|	0.72	6.67	3.21162	4.20436e-05	0.000172737	Bos taurus latent transforming growth factor beta binding protein 2 (LTBP2), mRNA
gi|123858761|ref|NM_001080217.1|	4.47	40.54	3.181	7.52554e-11	6.25396e-10	Bos taurus microfibrillar-associated protein 4 (MFAP4), mRNA
gi|31342512|ref|NM_174246.2|	0.89	7.7	3.11298	2.47212e-05	0.000105362	Bos taurus arginine vasopressin receptor 2 (AVPR2), mRNA
gi|31341436|ref|NM_174652.2|	0.54	4.45	3.04277	8.31016e-05	0.000327779	Bos taurus solute carrier family 11 (proton-coupled divalent metal ion transporters), member 1 (SLC11A1), mRNA
gi|268607678|ref|NM_001167894.1|	7.15	57.82	3.01555	6.30606e-14	7.26935e-13	Bos taurus coagulation factor XIII, A1 polypeptide (F13A1), mRNA
gi|148806930|ref|NM_176644.2|	4.29	34.21	2.99537	1.45571e-10	1.18397e-09	Bos taurus cytochrome P450, family 11, subfamily A, polypeptide 1 (CYP11A1), nuclear gene encoding mitochondrial protein, mRNA
gi|155372262|ref|NM_001101274.1|	0.72	5.65	2.97218	4.31728e-05	0.000177045	Bos taurus V-set and transmembrane domain containing 1 (VSTM1), mRNA
gi|155372078|ref|NM_001101176.1|	23.78	184.06	2.95236	3.4639e-14	4.08964e-13	Bos taurus collagen, type VIII, alpha 1 (COL8A1), mRNA
gi|31341348|ref|NM_181029.2|	10599.4	80620.8	2.92717	0	0	Bos taurus casein alpha s1 (CSN1S1), mRNA
gi|134085780|ref|NM_001083449.1|	4.29	31.82	2.89088	1.45571e-10	1.18507e-09	Bos taurus cell death-inducing DFFA-like effector a (CIDEA), mRNA
gi|114052245|ref|NM_001046531.1|	6.79	49.44	2.8642	8.54872e-14	9.7018e-13	Bos taurus beta-site APP-cleaving enzyme 1 (BACE1), mRNA
gi|115496180|ref|NM_001075845.1|	0.54	3.93	2.8635	0.000147018	0.000553301	Bos taurus empty spiracles homeobox 2 (EMX2), mRNA
gi|84000106|ref|NM_001038065.1|	7.15	49.61	2.79462	6.30606e-14	7.25982e-13	Bos taurus glycoprotein (transmembrane) nmb (GPNMB), mRNA
gi|31342469|ref|NM_174265.2|	1.79	12.15	2.76292	1.29194e-06	6.70315e-06	Bos taurus chemokine (C-C motif) receptor-like 1 (CCRL1), mRNA
gi|60592801|ref|NM_001012675.1|	11.44	75.1	2.71473	0	0	Bos taurus major histocompatibility complex, class II, DQ alpha 5 (HLA-DQA1), mRNA
gi|115497881|ref|NM_001075215.1|	1.07	7.01	2.7118	1.43715e-05	6.3951e-05	Bos taurus tropomodulin 4 (muscle) (TMOD4), mRNA
gi|41386712|ref|NM_174753.1|	4.29	28.05	2.70895	1.45571e-10	1.18617e-09	Bos taurus parathyroid hormone-like hormone (PTHLH), mRNA
gi|31340694|ref|NM_174703.2|	3.04	19.16	2.65595	1.46599e-08	9.66762e-08	Bos taurus tenascin XB (TNXB), mRNA
gi|31341986|ref|NM_174443.2|	6.08	36.78	2.59678	3.26184e-13	3.45621e-12	Bos taurus prostaglandin E synthase (PTGES), mRNA
gi|297467491|ref|XM_002705057.1|	9.83	59.19	2.59009	0	0	PREDICTED: Bos taurus sushi, von Willebrand factor type A, EGF and pentraxin domain containing 1 (SVEP1), mRNA
gi|103472132|ref|NM_001034465.2|	0.89	5.3	2.57412	3.81776e-05	0.00015811	Bos taurus cysteine dioxygenase, type I (CDO1), mRNA
gi|47564029|ref|NM_001001138.1|	1.79	10.61	2.56739	1.29244e-06	6.70175e-06	Bos taurus Fc gamma 2 receptor (LOC407171), mRNA
gi|148233351|ref|NM_001098001.1|	2.32	13.34	2.52356	1.94977e-07	1.12825e-06	Bos taurus fibroblast activation protein, alpha (FAP), mRNA
gi|153791659|ref|NM_001099706.1|	10.73	61.41	2.51682	0	0	Bos taurus extracellular matrix protein 1 (ECM1), mRNA
gi|164420714|ref|NM_001076457.2|	0.72	4.11	2.51307	0.000206974	0.000754695	Bos taurus similar to TLH29 protein precursor (ISG12(B)), mRNA
gi|156139046|ref|NM_001102382.1|	23.96	130.86	2.44932	0	0	Bos taurus nephroblastoma overexpressed (NOV), mRNA
gi|134085824|ref|NM_001083486.1|	2.86	15.57	2.44468	2.81394e-08	1.79243e-07	Bos taurus carboxypeptidase Z (CPZ), mRNA
gi|41386722|ref|NM_176631.1|	21.81	117.18	2.42566	0	0	Bos taurus mucin 15, cell surface associated (MUC15), mRNA
gi|84579852|ref|NM_001038674.1|	7.33	38.49	2.3926	9.85878e-14	1.11168e-12	Bos taurus lipopolysaccharide binding protein (LBP), mRNA
gi|31342859|ref|NM_174096.2|	7.33	38.32	2.38621	9.85878e-14	1.11025e-12	Bos taurus DnaJ (Hsp40) homolog, subfamily C, member 12 (DNAJC12), mRNA
gi|66792751|ref|NM_001024487.1|	58.82	304.83	2.37363	0	0	Bos taurus peptidase inhibitor 16 (PI16), mRNA
gi|31341343|ref|NM_181008.2|	12496.2	64463	2.36699	8.4011e-11	6.95526e-10	Bos taurus casein beta (CSN2), mRNA
gi|156602650|ref|NM_174077.3|	50.78	256.94	2.3391	0	0	Bos taurus glutathione peroxidase 3 (plasma) (GPX3), mRNA
gi|115432044|ref|NM_173888.3|	11.8	59.53	2.33483	0	0	Bos taurus adrenomedullin (ADM), mRNA
gi|45429978|ref|NM_205786.1|	0.89	4.45	2.32193	0.000208718	0.000760423	Bos taurus spleen trypsin inhibitor (LOC404103), mRNA
gi|77735390|ref|NM_001034220.1|	15.73	77.83	2.30681	0	0	Bos taurus regakine 1 (LOC504773), mRNA
gi|139948867|ref|NM_001083732.1|	21.45	104.86	2.28941	0	0	Bos taurus GTP binding protein overexpressed in skeletal muscle (GEM), mRNA
gi|156120326|ref|NM_001101839.1|	1.79	8.72	2.28437	1.43565e-06	7.38765e-06	Bos taurus thrombospondin 3 (THBS3), mRNA
gi|31340684|ref|NM_174707.2|	289.99	1409.21	2.28081	7.02904e-12	6.38501e-11	Bos taurus matrix Gla protein (MGP), mRNA
gi|56912246|ref|NM_175051.1|	2.32	10.95	2.23873	2.00624e-07	1.15711e-06	Bos taurus phospholipase A2 receptor 1, 180kDa (PLA2R1), mRNA
gi|134085858|ref|NM_001083409.1|	10.73	50.12	2.22374	0	0	Bos taurus C1q and tumor necrosis factor related protein 1 (C1QTNF1), mRNA
gi|31341980|ref|NM_174445.2|	1.07	4.96	2.21273	0.000132524	0.000504592	Bos taurus prostaglandin-endoperoxide synthase 2 (prostaglandin G/H synthase and cyclooxygenase) (PTGS2), mRNA
gi|41386759|ref|NM_174008.1|	4.29	19.67	2.19695	1.45579e-10	1.18295e-09	Bos taurus CD14 molecule (CD14), mRNA
gi|126158908|ref|NM_001081575.1|	39.33	179.27	2.18843	2.41806e-13	2.5777e-12	Bos taurus desmin (DES), mRNA
gi|77735678|ref|NM_001034365.1|	1.97	8.9	2.17561	9.45378e-07	4.99952e-06	Bos taurus RNA binding motif, single stranded interacting protein 2 (RBMS2), mRNA
gi|115497163|ref|NM_001075120.1|	38.26	172.26	2.17068	0	0	Bos taurus lipoprotein lipase (LPL), mRNA
gi|41386777|ref|NM_174115.1|	21.99	98.36	2.16122	0	0	Bos taurus mucin 1, cell surface associated (MUC1), mRNA
gi|115496749|ref|NM_001075695.1|	1.61	7.18	2.15692	6.70116e-06	3.16128e-05	Bos taurus NDRG family member 4 (NDRG4), mRNA
gi|114050930|ref|NM_001046515.1|	7.33	32.5	2.14855	9.85878e-14	1.1131e-12	Bos taurus chromosome 10 open reading frame 10 ortholog (C28H10ORF10), mRNA
gi|114051256|ref|NM_001046193.1|	3.75	16.42	2.13049	1.06061e-09	7.94918e-09	Bos taurus activating transcription factor 3 (ATF3), mRNA
gi|77735806|ref|NM_001034430.1|	1.61	7.01	2.12235	9.40564e-06	4.33241e-05	Bos taurus PDZ and LIM domain 2 (mystique) (PDLIM2), mRNA
gi|27806094|ref|NM_174438.1|	10.73	46.02	2.10061	0	0	Bos taurus protein S (alpha) (PROS1), mRNA
gi|94966971|ref|NM_001040589.1|	5.9	25.15	2.09177	5.53336e-13	5.71824e-12	Bos taurus musculoskeletal, embryonic nuclear protein 1 (MUSTN1), mRNA
gi|41386684|ref|NM_174196.1|	55.78	236.24	2.08243	0	0	Bos taurus thrombospondin 1 (THBS1), mRNA
gi|87196496|ref|NM_173929.3|	13817.2	57198.6	2.04951	0	0	Bos taurus progestagen-associated endometrial protein (PAEP), mRNA
gi|115495538|ref|NM_001075430.1|	39.51	162.17	2.03722	0	0	Bos taurus retinoic acid receptor responder (tazarotene induced) 1 (RARRES1), mRNA
gi|114052093|ref|NM_001046379.1|	24.85	101.95	2.03654	7.4829e-14	8.54744e-13	Bos taurus calponin 1, basic, smooth muscle (CNN1), mRNA
gi|31343155|ref|NM_173967.2|	2.5	10.09	2.01293	2.73596e-07	1.54551e-06	Bos taurus transthyretin (TTR), mRNA
gi|114052353|ref|NM_001045913.1|	17.7	70.99	2.00387	0	0	Bos taurus Ras-related associated with diabetes (RRAD), mRNA
gi|221136831|ref|NM_001144076.1|	2.15	8.55	1.99159	2.12882e-06	1.07716e-05	Bos taurus F-box protein 10 (FBXO10), mRNA
gi|61888867|ref|NM_001013592.1|	59.36	234.7	1.98325	0	0	Bos taurus actin, gamma 2, smooth muscle, enteric (ACTG2), mRNA
gi|31342770|ref|NM_174134.2|	1.61	6.33	1.97514	4.96874e-05	0.000202062	Bos taurus oxytocin receptor (OXTR), mRNA
gi|297463808|ref|XM_870004.4|	28.96	112.73	1.96074	0	0	PREDICTED: Bos taurus similar to complement component 4A (LOC617696), mRNA
gi|154147640|ref|NM_001014386.3|	60.97	223.58	1.87462	9.68114e-14	1.09445e-12	Bos taurus ribonuclease (RNASE1), mRNA
gi|28875792|ref|NM_176872.1|	1.79	6.5	1.86048	7.4393e-05	0.000294886	Bos taurus thrombospondin 2 (THBS2), mRNA
gi|115495120|ref|NM_001075764.1|	22.17	79.37	1.83999	7.06102e-14	8.07604e-13	Bos taurus secreted frizzled-related protein 4 (SFRP4), mRNA
gi|149642844|ref|NM_001098975.1|	3.75	13.34	1.8308	1.65301e-08	1.08278e-07	Bos taurus transmembrane protein 51 (TMEM51), mRNA
gi|77735464|ref|NM_001034255.1|	32.18	114.27	1.82821	1.77192e-13	1.9383e-12	Bos taurus complement factor D (adipsin) (CFD), mRNA
gi|99028968|ref|NM_001040469.2|	64.9	230.25	1.82691	0	0	Bos taurus complement component 3 (C3), mRNA
gi|31343049|ref|NM_174010.2|	77.24	272.33	1.81794	7.53842e-13	7.67294e-12	Bos taurus CD36 molecule (thrombospondin receptor) (CD36), mRNA
gi|56118242|ref|NM_001007813.1|	2.5	8.72	1.8024	6.62774e-06	3.12832e-05	Bos taurus tumor necrosis factor, alpha-induced protein 6 (TNFAIP6), mRNA
gi|28461172|ref|NM_175772.1|	79.2	274.73	1.79444	0	0	Bos taurus elastin (ELN), mRNA
gi|156121292|ref|NM_001102324.1|	4.65	15.91	1.77463	1.43048e-09	1.05769e-08	Bos taurus fibronectin type III domain containing 4 (FNDC4), mRNA
gi|31342355|ref|NM_174313.2|	46.31	156.52	1.75695	0	0	Bos taurus fatty acid binding protein 3, muscle and heart (mammary-derived growth inhibitor) (FABP3), mRNA
gi|114051519|ref|NM_001046157.1|	11.44	38.66	1.75675	0	0	Bos taurus spondin 2, extracellular matrix protein (SPON2), mRNA
gi|115497327|ref|NM_001075629.1|	5.36	17.96	1.74448	2.0416e-10	1.63477e-09	Bos taurus procollagen C-endopeptidase enhancer 2 (PCOLCE2), mRNA
gi|297462063|ref|XR_083012.1|	2.15	7.18	1.73965	6.60516e-05	0.000263846	PREDICTED: Bos taurus myosin binding protein C, fast-type-like (LOC520988), miscRNA
gi|297485446|ref|XM_002694922.1|	2.32	7.7	1.73073	3.99806e-05	0.000164878	PREDICTED: Bos taurus low-density lipoprotein receptor-related protein 3-like (LOC100301323), mRNA
gi|297481306|ref|XM_002691974.1|	2.32	7.7	1.73073	3.99806e-05	0.0001648	PREDICTED: Bos taurus integrin, beta-like 1 (with EGF-like repeat domains) (ITGBL1), mRNA
gi|87196509|ref|NM_001010995.2|	97.26	322.11	1.72763	0	0	Bos taurus tropomyosin 2 (beta) (TPM2), mRNA
gi|122692296|ref|NM_001080219.1|	4.83	15.91	1.71984	3.1153e-09	2.24118e-08	Bos taurus chitinase 3-like 1 (cartilage glycoprotein-39) (CHI3L1), mRNA
gi|156121248|ref|NM_001102302.1|	4.47	14.71	1.71845	1.2629e-08	8.4168e-08	Bos taurus glucokinase (hexokinase 4) (GCK), mRNA
gi|27881411|ref|NM_174294.1|	4109.25	13441.6	1.70975	0	0	Bos taurus casein kappa (CSN3), mRNA
gi|134085949|ref|NM_001083532.1|	2.15	7.01	1.70508	0.000101697	0.00039632	Bos taurus arachidonate lipoxygenase, epidermal (ALOX12E), mRNA
gi|122692570|ref|NM_001080278.1|	27	87.07	1.68922	0	0	Bos taurus chromosome 20 open reading frame 108 ortholog (C13H20ORF108), mRNA
gi|154152158|ref|NM_001100306.1|	20.2	64.83	1.68231	1.58984e-13	1.75222e-12	Bos taurus dickkopf homolog 3 (Xenopus laevis) (DKK3), mRNA
gi|31342229|ref|NM_174357.2|	2.15	6.84	1.66966	0.000155947	0.000584651	Bos taurus interleukin 1 receptor antagonist (IL1RN), mRNA
gi|115497051|ref|NM_001075662.1|	5.18	16.42	1.66443	4.10446e-09	2.90286e-08	Bos taurus serine dehydratase (SDS), mRNA
gi|77735692|ref|NM_001034368.1|	2.68	8.38	1.64472	3.41502e-05	0.000142574	Bos taurus abhydrolase domain containing 4 (ABHD4), mRNA
gi|77735632|ref|NM_001034340.1|	15.2	47.04	1.62982	0	0	Bos taurus cysteine-rich, angiogenic inducer, 61 (CYR61), mRNA
gi|153791207|ref|NM_001080729.1|	17.16	52.52	1.61382	0	0	Bos taurus immunoglobulin superfamily containing leucine-rich repeat (ISLR), mRNA
gi|115497935|ref|NM_001075210.1|	10.37	31.65	1.60979	0	0	Bos taurus poliovirus receptor-related 2 (herpesvirus entry mediator B) (PVRL2), mRNA
gi|139948704|ref|NM_001083715.1|	12.34	37.46	1.60201	0	0	Bos taurus leiomodin 1 (smooth muscle) (LMOD1), mRNA
gi|70778779|ref|NM_001025343.1|	9.65	29.08	1.59143	1.70974e-14	2.0461e-13	Bos taurus retinol binding protein 1, cellular (RBP1), mRNA
gi|118150789|ref|NM_001077837.1|	7.69	23.09	1.58621	1.46179e-11	1.28919e-10	Bos taurus 6-phosphofructo-2-kinase/fructose-2,6-biphosphatase 3 (PFKFB3), mRNA
gi|297462935|ref|XM_583278.4|	4.29	12.83	1.58047	5.67978e-07	3.09307e-06	PREDICTED: Bos taurus hypothetical LOC506782 (RFTN1), mRNA
gi|126165231|ref|NM_001081717.1|	71.87	214.85	1.57987	0	0	Bos taurus EGF-containing fibulin-like extracellular matrix protein 1 (EFEMP1), mRNA
gi|164448541|ref|NM_001040511.2|	29.86	89.12	1.57754	5.90638e-14	6.82653e-13	Bos taurus sulfide quinone reductase-like (yeast) (SQRDL), nuclear gene encoding mitochondrial protein, mRNA
gi|157427775|ref|NM_001105322.1|	98.69	292.69	1.5684	0	0	Bos taurus keratin 17 (KRT17), mRNA
gi|114051885|ref|NM_001046529.1|	3.58	10.61	1.56739	6.27802e-06	2.97284e-05	Bos taurus V-set and immunoglobulin domain containing 4 (VSIG4), mRNA
gi|114052738|ref|NM_001046298.1|	25.75	76.29	1.56692	4.4409e-16	5.90149e-15	Bos taurus Friend leukemia virus integration 1 (FLI1), mRNA
gi|31982389|ref|NM_174471.3|	26.82	78.35	1.54662	0	0	Bos taurus TIMP metallopeptidase inhibitor 1 (TIMP1), mRNA
gi|99028962|ref|NM_174129.3|	5.54	16.08	1.53731	3.90998e-08	2.46733e-07	Bos taurus 5'-nucleotidase, ecto (CD73) (NT5E), mRNA
gi|114050914|ref|NM_001046513.1|	57.21	164.73	1.52576	0	0	Bos taurus chemokine (C-X-C motif) ligand 2 (CXCL2), mRNA
gi|77735642|ref|NM_001034345.1|	3.04	8.72	1.52026	6.36676e-05	0.000255252	Bos taurus chemokine (C-C motif) ligand 19 (CCL19), mRNA
gi|114326295|ref|NM_001046043.2|	5.01	14.37	1.52018	2.56828e-07	1.45923e-06	Bos taurus angiopoietin-like 4 (ANGPTL4), mRNA
gi|115496927|ref|NM_001076049.1|	18.59	53.2	1.5169	0	0	Bos taurus EGF-containing fibulin-like extracellular matrix protein 2 (EFEMP2), mRNA
gi|115494983|ref|NM_001076301.1|	142.14	404.9	1.51025	0	0	Bos taurus apolipoprotein D (APOD), mRNA
gi|84000076|ref|NM_001038050.1|	18.77	53.03	1.49838	0	0	Bos taurus putative ISG12(a) protein (IFI27), mRNA
gi|27806636|ref|NM_174053.1|	7.51	21.04	1.48625	8.16492e-10	6.17749e-09	Bos taurus fibrillin 1 (FBN1), mRNA
gi|115495370|ref|NM_001075417.1|	4.29	11.97	1.48037	4.12568e-06	1.99449e-05	Bos taurus BCL2-like 15 (BCL2L15), mRNA
gi|157427781|ref|NM_001105327.1|	5.72	15.91	1.47585	1.13428e-07	6.76409e-07	Bos taurus insulin-like growth factor binding protein 5 (IGFBP5), mRNA
gi|114053120|ref|NM_001046260.1|	6.08	16.76	1.46288	6.1874e-08	3.81672e-07	Bos taurus reticulocalbin 3, EF-hand calcium binding domain (RCN3), mRNA
gi|78369209|ref|NM_001035313.1|	7.15	19.67	1.45998	4.696e-09	3.29997e-08	Bos taurus transforming growth factor beta 1 induced transcript 1 (TGFB1I1), mRNA
gi|115497715|ref|NM_001075234.1|	165.02	451.95	1.45352	0	0	Bos taurus myosin, light chain 9, regulatory (MYL9), mRNA
gi|139948893|ref|NM_001083648.1|	6.44	17.62	1.45208	3.37308e-08	2.13774e-07	Bos taurus carbohydrate (keratan sulfate Gal-6) sulfotransferase 1 (CHST1), mRNA
gi|115496899|ref|NM_001075588.1|	19.85	54.06	1.44542	0	0	Bos taurus interferon, alpha-inducible protein 6 (IFI6), mRNA
gi|114051128|ref|NM_001046020.1|	13.41	36.44	1.44221	0	0	Bos taurus retinoic acid receptor responder (tazarotene induced) 2 (RARRES2), mRNA
gi|149642890|ref|NM_001099208.1|	5.9	15.91	1.43115	2.16952e-07	1.24637e-06	Bos taurus adenylate cyclase 4 (ADCY4), mRNA
gi|221136835|ref|NM_001144077.1|	5.36	14.37	1.42276	9.58802e-07	5.05833e-06	Bos taurus tumor necrosis factor receptor superfamily, member 25 (TNFRSF25), mRNA
gi|31343219|ref|NM_173940.2|	11.62	31.13	1.4217	3.68372e-13	3.87983e-12	Bos taurus myxovirus (influenza virus) resistance 1, interferon-inducible protein p78 (mouse) (MX1), mRNA
gi|31342348|ref|NM_174314.2|	91.36	244.28	1.4189	0	0	Bos taurus fatty acid binding protein 4, adipocyte (FABP4), mRNA
gi|31341381|ref|NM_176668.2|	50.42	134.63	1.41693	4.4853e-13	4.65708e-12	Bos taurus aldehyde oxidase 1 (AOX1), mRNA
gi|114052293|ref|NM_001046532.1|	7.69	20.53	1.41668	4.84832e-09	3.39614e-08	Bos taurus RAB3A interacting protein (rabin3)-like 1 (RAB3IL1), mRNA
gi|114051585|ref|NM_001046149.1|	109.42	291.83	1.41525	6.07292e-13	6.23913e-12	Bos taurus transgelin (TAGLN), mRNA
gi|94966786|ref|NM_001040486.1|	4.29	11.29	1.396	1.90075e-05	8.26543e-05	Bos taurus solute carrier family 38, member 3 (SLC38A3), mRNA
gi|156120716|ref|NM_001102035.1|	3.4	8.9	1.38827	0.000160869	0.000601053	Bos taurus cerebral endothelial cell adhesion molecule (CERCAM), mRNA
gi|45430044|ref|NM_205812.1|	11.44	29.94	1.38799	3.11484e-12	2.94836e-11	Bos taurus protein kinase (cAMP-dependent, catalytic) inhibitor gamma (PKIG), mRNA
gi|156121012|ref|NM_001102183.1|	16.81	43.96	1.38687	0	0	Bos taurus v-ets erythroblastosis virus E26 oncogene homolog (avian) (ERG), mRNA
gi|157279988|ref|NM_001105040.1|	5.9	15.4	1.38414	6.651e-07	3.5798e-06	Bos taurus interferon regulatory factor 7 (IRF7), mRNA
gi|115495724|ref|NM_001075546.1|	3.75	9.75	1.37851	8.54714e-05	0.000336522	Bos taurus solute carrier family 43, member 2 (SLC43A2), mRNA
gi|31342749|ref|NM_174144.2|	8.58	22.07	1.36304	3.80914e-09	2.70708e-08	Bos taurus pim-1 oncogene (PIM1), mRNA
gi|166157487|ref|NM_001113763.1|	18.42	47.38	1.36301	0	0	Bos taurus KN motif and ankyrin repeat domains 3 (KANK3), mRNA
gi|116003992|ref|NM_001076883.1|	11.98	30.79	1.36183	3.05866e-12	2.8983e-11	Bos taurus glutamine-fructose-6-phosphate transaminase 2 (GFPT2), mRNA
gi|115495518|ref|NM_001075426.1|	7.33	18.82	1.36038	5.63804e-08	3.4975e-07	Bos taurus angiopoietin-like 1 (ANGPTL1), mRNA
gi|148229657|ref|NM_181002.2|	37.72	96.82	1.35998	1.07692e-13	1.20813e-12	Bos taurus amine oxidase, copper containing 3 (vascular adhesion protein 1) (AOC3), mRNA
gi|155372196|ref|NM_001101239.1|	34.33	87.75	1.35393	0	0	Bos taurus gastrin-releasing peptide (GRP), mRNA
gi|118151143|ref|NM_001078026.1|	3.75	9.58	1.35314	0.000123922	0.000474928	Bos taurus tenascin C (TNC), mRNA
gi|139948684|ref|NM_001083660.1|	4.29	10.95	1.35188	3.99366e-05	0.000164774	Bos taurus Uncharacterized protein C13orf33 homolog (MGC155285), mRNA
gi|157427871|ref|NM_001105373.1|	10.55	26.86	1.34822	1.09813e-10	8.98976e-10	Bos taurus transmembrane protein 140 (TMEM140), mRNA
gi|121583852|ref|NM_001015635.2|	8.22	20.87	1.34422	1.44928e-08	9.56462e-08	Bos taurus RAS-like, family 11, member B (RASL11B), mRNA
gi|31341486|ref|NM_174631.2|	11.26	28.57	1.34329	3.22736e-11	2.76577e-10	Bos taurus ADAM metallopeptidase with thrombospondin type 1 motif, 2 (ADAMTS2), mRNA
gi|31343195|ref|NM_173948.2|	29.5	74.07	1.32817	0	0	Bos taurus peptidylglycine alpha-amidating monooxygenase (PAM), mRNA
gi|115495730|ref|NM_001076164.1|	5.18	13	1.32749	9.95716e-06	4.56253e-05	Bos taurus protein phosphatase 1, regulatory (inhibitor) subunit 3C (PPP1R3C), mRNA
gi|156120398|ref|NM_001101875.1|	311.98	782.44	1.32653	3.78298e-12	3.55398e-11	Bos taurus thioredoxin interacting protein (TXNIP), mRNA
gi|76677896|ref|NM_001033936.1|	33.97	85.02	1.32354	1.51656e-13	1.67566e-12	Bos taurus complement factor H (CFH), mRNA
gi|31341767|ref|NM_174520.2|	646.67	1615.17	1.32058	0	0	Bos taurus collagen, type I, alpha 2 (COL1A2), mRNA
gi|157427895|ref|NM_001105385.1|	4.47	11.12	1.31481	5.0294e-05	0.00020434	Bos taurus Kruppel-like factor 4 (gut) (KLF4), mRNA
gi|139949115|ref|NM_001083796.1|	6.62	16.42	1.31055	8.19678e-07	4.36367e-06	Bos taurus vasorin (VASN), mRNA
gi|115495990|ref|NM_001075473.1|	7.87	19.5	1.30904	7.83214e-08	4.77429e-07	Bos taurus C4b-binding protein alpha-like (LOC510860), mRNA
gi|115495380|ref|NM_001075416.1|	28.61	70.82	1.30764	0	0	Bos taurus cathepsin F (CTSF), mRNA
gi|297472314|ref|XM_002685791.1|	13.59	33.53	1.30291	2.04392e-12	1.99044e-11	PREDICTED: Bos taurus neuroblastoma, suppression of tumorigenicity 1 2-like (NBL1), mRNA
gi|31342936|ref|NM_174058.2|	65.61	161.48	1.29937	1.40998e-13	1.5638e-12	Bos taurus fibromodulin (FMOD), mRNA
gi|164420732|ref|NM_001024543.2|	6.26	15.4	1.2987	2.17952e-06	1.10218e-05	Bos taurus docking protein 1 (DOK1), mRNA
gi|114051136|ref|NM_001046212.1|	9.12	22.41	1.29704	1.07538e-08	7.23842e-08	Bos taurus C-type lectin domain family 3, member B (CLEC3B), mRNA
gi|114051454|ref|NM_001046058.1|	12.69	30.96	1.28671	2.2937e-11	1.99484e-10	Bos taurus phenylalanine hydroxylase (PAH), mRNA
gi|114052652|ref|NM_001045888.1|	53.46	130.35	1.28586	3.73034e-13	3.91953e-12	Bos taurus procollagen C-endopeptidase enhancer (PCOLCE), mRNA
gi|156120334|ref|NM_001101843.1|	26.82	65.35	1.28488	0	0	Bos taurus collectin sub-family member 12 (COLEC12), mRNA
gi|205277475|ref|NM_001075403.2|	22.53	54.4	1.27176	4.21884e-14	4.96095e-13	Bos taurus colony stimulating factor 1 receptor (CSF1R), mRNA
gi|31341940|ref|NM_174460.2|	37.72	90.83	1.26784	1.07692e-13	1.20659e-12	Bos taurus secreted frizzled-related protein 1 (SFRP1), mRNA
gi|27805954|ref|NM_174366.1|	15.02	36.09	1.26471	9.44134e-13	9.57653e-12	Bos taurus ISG15 ubiquitin-like modifier (ISG15), mRNA
gi|297482708|ref|XM_002692994.1|	4.29	10.26	1.25798	0.000168337	0.000626291	PREDICTED: Bos taurus ubiquitin specific peptidase 28 (USP28), mRNA
gi|115497081|ref|NM_001075656.1|	7.69	18.3	1.25079	5.12996e-07	2.81459e-06	Bos taurus jun B proto-oncogene (JUNB), mRNA
gi|31340835|ref|NM_174745.2|	13.59	32.33	1.25033	2.3304e-11	2.02475e-10	Bos taurus matrix metallopeptidase 2 (gelatinase A, 72kDa gelatinase, 72kDa type IV collagenase) (MMP2), mRNA
gi|114051615|ref|NM_001045985.1|	57.93	137.53	1.24736	0	0	Bos taurus sorbin and SH3 domain containing 3 (SORBS3), mRNA
gi|112817614|ref|NM_001037478.2|	56.32	133.26	1.24252	2.3559e-13	2.52061e-12	Bos taurus ATP-binding cassette, sub-family G (WHITE), member 2 (ABCG2), mRNA
gi|297463459|ref|XR_083106.1|	28.61	67.57	1.23986	0	0	PREDICTED: Bos taurus inverted formin 2 (INF2), miscRNA
gi|31342154|ref|NM_174384.2|	7.69	18.13	1.23732	7.22322e-07	3.87119e-06	Bos taurus lysyl oxidase-like 4 (LOXL4), mRNA
gi|154152126|ref|NM_001100354.1|	5.01	11.8	1.2359	6.69688e-05	0.000267388	Bos taurus olfactomedin-like 2B (OLFML2B), mRNA
gi|78042471|ref|NM_001034774.1|	27.18	63.98	1.23508	0	0	Bos taurus tubulin polymerization-promoting protein family member 3 (TPPP3), mRNA
gi|95147673|ref|NM_001040526.1|	60.61	142.67	1.23505	0	0	Bos taurus complement factor B (CFB), mRNA
gi|253683496|ref|NM_001163171.1|	27.89	65.52	1.23219	5.04042e-14	5.84875e-13	Bos taurus selenoprotein M (SELM), mRNA
gi|114326275|ref|NM_174843.2|	5.54	13	1.23055	3.08434e-05	0.000129569	Bos taurus solute carrier organic anion transporter family, member 2B1 (SLCO2B1), mRNA
gi|115496723|ref|NM_001076027.1|	13.59	31.82	1.22739	6.41378e-11	5.36048e-10	Bos taurus heat shock protein, alpha-crystallin-related, B6 (HSPB6), mRNA
gi|60302690|ref|NM_174315.3|	34.68	81.08	1.22524	4.11004e-13	4.29793e-12	Bos taurus fatty acid binding protein 5 (psoriasis-associated) (FABP5), mRNA
gi|122692580|ref|NM_001080252.1|	4.47	10.43	1.22239	0.000206344	0.000753023	Bos taurus outer dense fiber of sperm tails 3 (ODF3), mRNA
gi|156120814|ref|NM_001102084.1|	5.72	13.34	1.22167	2.67094e-05	0.000113013	Bos taurus NEL-like 2 (chicken) (NELL2), mRNA
gi|115497295|ref|NM_001076410.1|	12.87	29.94	1.21806	3.05314e-10	2.40312e-09	Bos taurus FXYD domain containing ion transport regulator 1 (FXYD1), mRNA
gi|155372210|ref|NM_001101246.1|	40.23	93.4	1.21515	0	0	Bos taurus UPF0452 protein C7orf41 homolog (LOC615685), mRNA
gi|114051807|ref|NM_001045966.1|	16.98	39.34	1.21216	5.6044e-13	5.78485e-12	Bos taurus complement component 7 (C7), mRNA
gi|114050778|ref|NM_001046468.1|	23.06	53.37	1.21064	0	0	Bos taurus protein kinase C and casein kinase substrate in neurons 2 (PACSIN2), mRNA
gi|31342177|ref|NM_174373.2|	6.97	16.08	1.20604	4.9447e-06	2.37216e-05	Bos taurus potassium inwardly-rectifying channel, subfamily J, member 2 (KCNJ2), mRNA
gi|125991745|ref|NM_001012676.2|	13.95	32.16	1.205	9.4214e-11	7.76338e-10	Bos taurus major histocompatibility complex, class II, DQ beta (BOLA-DQB), mRNA
gi|118150957|ref|NM_001077928.1|	9.65	22.24	1.20456	7.75808e-08	4.73243e-07	Bos taurus plexin domain containing 2 (PLXDC2), mRNA
gi|84000202|ref|NM_001038113.1|	8.22	18.82	1.19506	9.23278e-07	4.88853e-06	Bos taurus esophageal cancer related gene 4 protein (ECRG4), mRNA
gi|139948963|ref|NM_001083752.1|	13.77	31.48	1.19291	2.09904e-10	1.6777e-09	Bos taurus complement component 3a receptor 1 (C3AR1), mRNA
gi|89886135|ref|NM_001013585.3|	6.44	14.71	1.19166	1.49429e-05	6.62921e-05	Bos taurus sphingosine-1-phosphate receptor 1 (S1PR1), mRNA
gi|155371852|ref|NM_001101061.1|	32	73.04	1.19061	0	0	Bos taurus ADAMTS-like 4 (ADAMTSL4), mRNA
gi|157954419|ref|NM_001109814.1|	10.37	23.61	1.18698	4.37576e-08	2.75137e-07	Bos taurus angiopoietin-like 2 (ANGPTL2), mRNA
gi|157074115|ref|NM_001103300.1|	8.05	18.3	1.18478	1.48644e-06	7.62669e-06	Bos taurus v-maf musculoaponeurotic fibrosarcoma oncogene homolog F (avian) (MAFF), mRNA
gi|114052972|ref|NM_001046236.1|	33.61	75.95	1.17616	6.06182e-14	6.99698e-13	Bos taurus glypican 1 (GPC1), mRNA
gi|115496701|ref|NM_001075126.1|	37.55	84.33	1.16723	0	0	Bos taurus collagen, type VI, alpha 2 (COL6A2), mRNA
gi|77735768|ref|NM_001034407.1|	43.8	98.02	1.16215	2.04726e-13	2.20923e-12	Bos taurus complement component 1, r subcomponent (C1R), mRNA
gi|155371818|ref|NM_001101043.1|	9.48	21.21	1.16179	3.33844e-07	1.8714e-06	Bos taurus c-fos induced growth factor (vascular endothelial growth factor D) (FIGF), mRNA
gi|148232641|ref|NM_001014898.2|	6.97	15.57	1.15954	1.33702e-05	5.99202e-05	Bos taurus Josephin domain containing 1 (JOSD1), mRNA
gi|118151039|ref|NM_001077973.1|	21.81	48.58	1.15537	0	0	Bos taurus regulator of G-protein signaling 3 (RGS3), mRNA
gi|115497889|ref|NM_001076460.1|	19.67	43.79	1.1546	1.59206e-13	1.75246e-12	Bos taurus claudin 5 (CLDN5), mRNA
gi|156120878|ref|NM_001102116.1|	6.62	14.71	1.15189	2.49692e-05	0.000106367	Bos taurus chondroitin sulfate N-acetylgalactosaminyltransferase 1 (CSGALNACT1), mRNA
gi|297476192|ref|XM_002688482.1|	22.53	49.95	1.14864	4.9738e-14	5.77908e-13	PREDICTED: Bos taurus HtrA serine peptidase 3-like (LOC100336523), partial mRNA
gi|31342153|ref|NM_174383.2|	52.56	115.98	1.14184	0	0	Bos taurus lysyl oxidase-like 1 (LOXL1), mRNA
gi|156120616|ref|NM_001101984.1|	28.07	61.92	1.14138	0	0	Bos taurus aldehyde dehydrogenase 3 family, member A2 (ALDH3A2), mRNA
gi|157074167|ref|NM_001103328.1|	7.15	15.74	1.13842	1.59408e-05	7.01876e-05	Bos taurus sorting nexin family member 21 (SNX21), mRNA
gi|31340715|ref|NM_174696.2|	7.33	16.08	1.13338	1.3721e-05	6.13046e-05	Bos taurus ATPase, Ca++ transporting, plasma membrane 1 (ATP2B1), mRNA
gi|31341924|ref|NM_174464.2|	1928.58	4210.7	1.12652	0	0	Bos taurus secreted protein, acidic, cysteine-rich (osteonectin) (SPARC), mRNA
gi|94966762|ref|NM_001040470.1|	10.37	22.58	1.12263	3.0312e-07	1.70571e-06	Bos taurus haptoglobin (HP), mRNA
gi|219804723|ref|NM_001143865.1|	298.57	649.87	1.12208	2.34524e-12	2.27129e-11	Bos taurus collagen, type VI, alpha 1 (COL6A1), mRNA
gi|84370136|ref|NM_001038556.1|	5.36	11.63	1.11755	0.000264284	0.000949865	Bos taurus matrix metallopeptidase 23B (MMP23B), mRNA
gi|115496253|ref|NM_001075495.1|	53.46	115.81	1.11523	3.73034e-13	3.91485e-12	Bos taurus CDC42 effector protein (Rho GTPase binding) 1 (CDC42EP1), mRNA
gi|164448597|ref|NM_001035271.2|	6.08	13.17	1.11511	0.000103761	0.000403469	Bos taurus Kruppel-like factor 6 (KLF6), mRNA
gi|114053332|ref|NM_001046097.1|	14.3	30.79	1.10645	3.30834e-09	2.37422e-08	Bos taurus fibrinogen-like 2 (FGL2), mRNA
gi|156523183|ref|NM_001102536.1|	7.87	16.94	1.106	1.20046e-05	5.41596e-05	Bos taurus nuclear factor of activated T-cells, cytoplasmic, calcineurin-dependent 4 (NFATC4), mRNA
gi|148238039|ref|NM_001098052.1|	40.58	87.24	1.10422	0	0	Bos taurus actinin, alpha 4 (ACTN4), mRNA
gi|167583505|ref|NM_001114515.1|	54.53	116.66	1.09719	4.14336e-13	4.32762e-12	Bos taurus nuclear protein, transcriptional regulator, 1 (NUPR1), mRNA
gi|31342534|ref|NM_174233.2|	8.4	17.96	1.09633	7.61904e-06	3.57127e-05	Bos taurus angiotensin II receptor, type 1 (AGTR1), mRNA
gi|156120608|ref|NM_001101980.1|	31.47	67.23	1.09513	0	0	Bos taurus collagen, type XVII, alpha 1 (COL17A1), mRNA
gi|27819625|ref|NM_174690.1|	7.87	16.76	1.09059	1.6438e-05	7.22681e-05	Bos taurus protease, serine, 2 (trypsin 2) (PRSS2), mRNA
gi|149944708|ref|NM_001099145.1|	15.38	32.67	1.08691	1.84595e-09	1.34786e-08	Bos taurus transmembrane protein 176B (TMEM176B), mRNA
gi|156523179|ref|NM_001102534.1|	7.69	16.25	1.07938	2.61612e-05	0.000110907	Bos taurus prickle homolog 1 (Drosophila) (PRICKLE1), mRNA
gi|156121148|ref|NM_001102252.1|	11.26	23.78	1.07854	3.64612e-07	2.0322e-06	Bos taurus PTK2B protein tyrosine kinase 2 beta (PTK2B), mRNA
gi|156121342|ref|NM_001102350.1|	10.37	21.9	1.07851	1.05537e-06	5.52796e-06	Bos taurus zinc finger protein 226 (ZNF226), mRNA
gi|41386761|ref|NM_174015.1|	9.48	20.01	1.07776	3.06466e-06	1.51321e-05	Bos taurus CD8a molecule (CD8A), mRNA
gi|156120794|ref|NM_001102074.1|	62.75	132.23	1.07536	0	0	Bos taurus quiescin Q6 sulfhydryl oxidase 1 (QSOX1), mRNA
gi|89191836|ref|NM_174702.3|	57.93	120.94	1.06191	0	0	Bos taurus aquaporin 1 (Colton blood group) (AQP1), mRNA
gi|148356260|ref|NM_001098381.1|	18.24	37.98	1.05813	2.28352e-10	1.81689e-09	Bos taurus chemokine (C-X-C motif) receptor 7 (CXCR7), mRNA
gi|118601763|ref|NM_001079584.1|	8.22	17.11	1.05763	2.24518e-05	9.65801e-05	Bos taurus phosphotyrosine interaction domain containing 1 (PID1), mRNA
gi|78369365|ref|NM_001035446.1|	8.4	17.45	1.05477	1.92468e-05	8.3612e-05	Bos taurus quinolinate phosphoribosyltransferase (QPRT), mRNA
gi|84579873|ref|NM_001038688.1|	27.18	56.45	1.05443	1.02141e-14	1.25308e-13	Bos taurus related RAS viral (r-ras) oncogene homolog (RRAS), mRNA
gi|125630720|ref|NM_001081545.1|	6.62	13.68	1.04717	0.000167148	0.000622394	Bos taurus RAB40C, member RAS oncogene family (RAB40C), mRNA
gi|62460519|ref|NM_001014912.1|	45.41	93.74	1.04565	1.65867e-13	1.81668e-12	Bos taurus heme oxygenase (decycling) 1 (HMOX1), mRNA
gi|158819080|ref|NM_001110191.1|	41.48	85.19	1.03827	1.5099e-13	1.67251e-12	Bos taurus CD302 molecule (CD302), mRNA
gi|118151271|ref|NM_001078100.1|	13.41	27.54	1.03822	1.08172e-07	6.46825e-07	Bos taurus nuclear receptor subfamily 1, group D, member 1 (NR1D1), mRNA
gi|114051715|ref|NM_001046431.1|	89.57	183.89	1.03776	0	0	Bos taurus EH-domain containing 2 (EHD2), mRNA
gi|62460525|ref|NM_001014915.1|	6.62	13.51	1.02912	0.000226734	0.000819939	Bos taurus titin-cap (telethonin) (TCAP), mRNA
gi|110350682|ref|NM_178318.3|	68.48	138.73	1.01853	0	0	Bos taurus biglycan (BGN), mRNA
gi|237757301|ref|NM_001098914.2|	9.12	18.47	1.01808	1.89216e-05	8.23218e-05	Bos taurus PHD finger protein 1 (PHF1), mRNA
gi|115497233|ref|NM_001076081.1|	10.73	21.72	1.01737	3.50462e-06	1.71693e-05	Bos taurus C-type lectin domain family 1, member A (CLEC1A), mRNA
gi|156120464|ref|NM_001101908.1|	26.82	54.23	1.01578	1.22347e-13	1.36382e-12	Bos taurus transmembrane protein 120B (TMEM120B), mRNA
gi|31341801|ref|NM_174508.2|	42.55	85.87	1.013	5.33574e-13	5.52051e-12	Bos taurus butyrophilin, subfamily 1, member A1 (BTN1A1), mRNA
gi|116003974|ref|NM_001076879.1|	18.24	36.61	1.00513	2.39566e-09	1.73483e-08	Bos taurus smoothelin (SMTN), mRNA
gi|31340754|ref|NM_174679.2|	41.48	83.14	1.00313	1.5099e-13	1.6704e-12	Bos taurus integrin, beta 5 (ITGB5), mRNA
gi|157427889|ref|NM_001105382.1|	7.51	15.05	1.00288	0.000139402	0.00052826	Bos taurus prune homolog 2 (Drosophila) (PRUNE2), mRNA
gi|157785614|ref|NM_001105621.1|	23.24	0.01	-11.1824	3.94264e-41	1.19421e-39	Bos taurus R-spondin homolog (Xenopus laevis) (RSPO1), mRNA
gi|262073015|ref|NM_177505.3|	8.22	0.01	-9.68299	4.97576e-15	6.1908e-14	Bos taurus phenylethanolamine N-methyltransferase (PNMT), mRNA
gi|194669793|ref|XM_603264.4|	7.69	0.01	-9.58684	4.25638e-14	4.9984e-13	PREDICTED: Bos taurus CG8866-like, transcript variant 1 (TTK), mRNA
gi|297493042|ref|XM_002700028.1|	7.69	0.01	-9.58684	4.25638e-14	4.99173e-13	PREDICTED: Bos taurus Kinesin-like protein at 3A-like (KIF4A), mRNA
gi|116003866|ref|NM_001076822.1|	6.08	0.01	-9.24793	2.6643e-11	2.30574e-10	Bos taurus discs, large (Drosophila) homolog-associated protein 5 (DLGAP5), mRNA
gi|221136873|ref|NM_001144089.1|	3.75	0.01	-8.55075	2.91766e-07	1.64603e-06	Bos taurus ATPase, H+/K+ exchanging, alpha polypeptide (ATP4A), mRNA
gi|150247133|ref|NM_001099371.1|	3.58	0.01	-8.48382	5.96708e-07	3.23349e-06	Bos taurus 4-hydroxyphenylpyruvate dioxygenase-like (HPDL), mRNA
gi|148233228|ref|NM_001098032.1|	3.58	0.01	-8.48382	5.96708e-07	3.23149e-06	Bos taurus cytoskeleton associated protein 2 (CKAP2), mRNA
gi|115496305|ref|NM_001075996.1|	3.58	0.01	-8.48382	5.96708e-07	3.2295e-06	Bos taurus WNT inhibitory factor 1 (WIF1), mRNA
gi|115495608|ref|NM_001075434.1|	3.22	0.01	-8.33092	2.49584e-06	1.25205e-05	Bos taurus CKLF-like MARVEL transmembrane domain containing 5 (CMTM5), mRNA
gi|115495590|ref|NM_001076267.1|	2.86	0.01	-8.15987	1.04393e-05	4.77597e-05	Bos taurus cytochrome P450, family 2, subfamily R, polypeptide 1 (CYP2R1), mRNA
gi|126722783|ref|NM_001017948.2|	2.86	0.01	-8.15987	1.04393e-05	4.77348e-05	Bos taurus DUF729 domain containing 1 (FAM54A), mRNA
gi|297486001|ref|XR_082712.1|	2.86	0.01	-8.15987	1.04393e-05	4.771e-05	PREDICTED: Bos taurus hypothetical LOC100126043 (LOC100126043), miscRNA
gi|72534807|ref|NM_001031758.1|	2.68	0.01	-8.06609	2.135e-05	9.22018e-05	Bos taurus enhancer of mRNA decapping 3 homolog (S. cerevisiae) (EDC3), mRNA
gi|31340708|ref|NM_174697.2|	2.68	0.01	-8.06609	2.135e-05	9.21565e-05	Bos taurus von Ebner minor salivary gland protein (LPLUNC1), mRNA
gi|77735930|ref|NM_001034490.1|	2.5	0.01	-7.96578	4.3664e-05	0.000178892	Bos taurus nei endonuclease VIII-like 3 (E. coli) (NEIL3), mRNA
gi|82617549|ref|NM_001037320.1|	2.32	0.01	-7.85798	8.93e-05	0.000350967	Bos taurus sorbitol dehydrogenase (SORD), mRNA
gi|297460349|ref|XM_869349.4|	2.32	0.01	-7.85798	8.93e-05	0.00035081	PREDICTED: Bos taurus ATP-binding cassette protein C4-like (LOC617150), mRNA
gi|297467297|ref|XM_616904.5|	2.15	0.01	-7.74819	0.000182633	0.000674052	PREDICTED: Bos taurus DENN/MADD domain containing 4C (DENND4C), mRNA
gi|115496060|ref|NM_001076540.1|	2.15	0.01	-7.74819	0.000182633	0.000673769	Bos taurus transportin 1 (TNPO1), mRNA
gi|115495804|ref|NM_001076251.1|	2.15	0.01	-7.74819	0.000182633	0.000673486	Bos taurus degenerative spermatocyte homolog 2, lipid desaturase (Drosophila) (DEGS2), mRNA
gi|75832118|ref|NM_001015678.2|	67.94	1.71	-5.31219	2.09498e-102	1.08249e-100	Bos taurus KIAA0101 protein (PAF), mRNA
gi|156120668|ref|NM_001102011.1|	11.8	0.34	-5.11711	1.91322e-18	2.86299e-17	Bos taurus budding uninhibited by benzimidazoles 1 homolog (yeast) (BUB1), mRNA
gi|115497725|ref|NM_001076122.1|	108.52	3.59	-4.91783	1.54106e-156	9.60046e-155	Bos taurus heparan sulfate (glucosamine) 3-O-sulfotransferase 1 (HS3ST1), mRNA
gi|219522049|ref|NM_001143748.1|	18.24	0.68	-4.74543	7.22422e-27	1.54775e-25	Bos taurus hypothetical LOC100196900 (LOC100196900), mRNA
gi|31341726|ref|NM_174539.2|	2687.35	120.6	-4.47788	0	0	Bos taurus Fc fragment of IgG, low affinity IIb, receptor (CD32) (FCGR2), mRNA
gi|94966858|ref|NM_001040533.1|	60.97	2.74	-4.47585	6.04258e-84	2.8233e-82	Bos taurus thyroid hormone responsive (THRSP), mRNA
gi|31415866|ref|NM_174573.2|	32.18	1.54	-4.38516	2.09864e-44	6.7279e-43	Bos taurus peptidoglycan recognition protein 1 (PGLYRP1), mRNA
gi|114052269|ref|NM_001046356.1|	16.45	0.86	-4.25761	6.31046e-23	1.1719e-21	Bos taurus chordin-like 2 (CHRDL2), mRNA
gi|31342969|ref|NM_174042.2|	6.44	0.34	-4.24345	1.29626e-09	9.64946e-09	Bos taurus dopamine receptor D1 (DRD1), mRNA
gi|148222173|ref|NM_001098010.1|	6.08	0.34	-4.16046	4.88668e-09	3.42029e-08	Bos taurus protein Mis18-alpha (MIS18A), mRNA
gi|149642754|ref|NM_001099087.1|	5.72	0.34	-4.07241	1.83174e-08	1.19539e-07	Bos taurus BRI3 binding protein (BRI3BP), mRNA
gi|60097920|ref|NM_174264.3|	5.72	0.34	-4.07241	1.83174e-08	1.1945e-07	Bos taurus cyclin B2 (CCNB2), mRNA
gi|94966758|ref|NM_001040529.1|	11.44	0.68	-4.07241	7.94122e-16	1.04581e-14	Bos taurus ZW10 interactor (ZWINT), mRNA
gi|148225557|ref|NM_001098023.1|	11.08	0.68	-4.02628	2.95042e-15	3.75058e-14	Bos taurus CHK1 checkpoint homolog (S. pombe) (CHEK1), mRNA
gi|114052291|ref|NM_001045872.1|	10.55	0.68	-3.95556	2.0985e-14	2.49773e-13	Bos taurus cyclin B1 (CCNB1), mRNA
gi|148229207|ref|NM_001098037.1|	7.87	0.51	-3.94779	5.11646e-11	4.3256e-10	Bos taurus RecQ protein-like 4 (RECQL4), mRNA
gi|83035074|ref|NM_001037608.1|	5.18	0.34	-3.92935	1.3133e-07	7.77359e-07	Bos taurus transmembrane protein 126A (TMEM126A), mRNA
gi|149642730|ref|NM_001099083.1|	13.05	0.86	-3.92357	1.70069e-17	2.44899e-16	Bos taurus serpin peptidase inhibitor, clade A (alpha-1 antiproteinase, antitrypsin), member 11 (SERPINA11), mRNA
gi|156718125|ref|NM_001103098.1|	41.48	2.91	-3.83332	8.88764e-52	3.12276e-50	Bos taurus ubiquitin-like with PHD and ring finger domains 1 (UHRF1), mRNA
gi|155372006|ref|NM_001101140.1|	4.83	0.34	-3.82842	4.83798e-07	2.66605e-06	Bos taurus kallikrein-related peptidase 6 (KLK6), mRNA
gi|148236342|ref|NM_001097573.1|	9.3	0.68	-3.77362	1.96885e-12	1.9216e-11	Bos taurus epithelial cell transforming sequence 2 oncogene (ECT2), mRNA
gi|155372088|ref|NM_001101182.1|	4.65	0.34	-3.77362	9.25648e-07	4.89813e-06	Bos taurus establishment of cohesion 1 homolog 2 (S. cerevisiae) (ESCO2), mRNA
gi|139947519|ref|NM_001083652.1|	16.09	1.2	-3.74506	1.43697e-20	2.37261e-19	Bos taurus cell division cycle associated 8 (CDCA8), mRNA
gi|139949219|ref|NM_001083635.1|	11.44	0.86	-3.73361	5.76872e-15	7.14703e-14	Bos taurus UDP glycosyltransferase 8 (UGT8), mRNA
gi|72534809|ref|NM_001031763.1|	38.08	2.91	-3.70994	1.78442e-46	5.82691e-45	Bos taurus solute carrier family 25, member 35 (SLC25A35), mRNA
gi|148238308|ref|NM_001097984.1|	329.33	25.83	-3.67241	0	0	Bos taurus aldolase C, fructose-bisphosphate (ALDOC), mRNA
gi|40538781|ref|NM_175050.1|	29.5	2.39	-3.62563	1.21037e-35	3.28145e-34	Bos taurus v-myb myeloblastosis viral oncogene homolog (avian) (MYB), mRNA
gi|297458668|ref|XM_865470.3|	6.08	0.51	-3.5755	3.2516e-08	2.06373e-07	PREDICTED: Bos taurus hexokinase 2-like (LOC614107), mRNA
gi|148540297|ref|NM_001098461.1|	36.65	3.08	-3.57281	1.88109e-43	5.88026e-42	Bos taurus solute carrier family 6 (amino acid transporter), member 14 (SLC6A14), mRNA
gi|118150817|ref|NM_001077850.1|	93.86	8.04	-3.54524	3.73956e-108	1.99081e-106	Bos taurus breast carcinoma amplified sequence 1 (BCAS1), mRNA
gi|156120566|ref|NM_001101959.1|	51.49	4.45	-3.53242	7.06826e-60	2.67619e-58	Bos taurus major facilitator superfamily domain containing 2A (MFSD2A), mRNA
gi|198282102|ref|NM_001102478.1|	63.29	5.47	-3.53236	3.2858e-73	1.43594e-71	Bos taurus nerve growth factor receptor (NGFR), mRNA
gi|149642846|ref|NM_001098870.1|	5.9	0.51	-3.53215	6.13928e-08	3.79237e-07	Bos taurus cyclin F (CCNF), mRNA
gi|168804013|ref|NM_001114862.1|	3.93	0.34	-3.53092	1.21022e-05	5.45715e-05	Bos taurus defensin, beta 103B (DEFB103B), mRNA
gi|148232524|ref|NM_205793.2|	29.5	2.57	-3.52087	7.5102e-35	1.98704e-33	Bos taurus diacylglycerol O-acyltransferase 2 (DGAT2), mRNA
gi|115749606|ref|NM_183084.2|	17.52	1.54	-3.508	3.51672e-21	5.96349e-20	Bos taurus aurora kinase B (AURKB), mRNA
gi|94966955|ref|NM_001040582.1|	7.51	0.68	-3.46521	1.15724e-09	8.64389e-09	Bos taurus cyclin-dependent kinase inhibitor 3 (CDKN3), mRNA
gi|157428097|ref|NM_001105487.1|	20.74	1.88	-3.46361	1.46341e-24	2.91488e-23	Bos taurus hypothetical protein 100125016 (LOC100125916), mRNA
gi|84000168|ref|NM_001038099.1|	5.54	0.51	-3.44132	2.17402e-07	1.24814e-06	Bos taurus centromere protein N (CENPN), mRNA
gi|149643056|ref|NM_001099198.1|	3.58	0.34	-3.39635	4.2997e-05	0.000176571	Bos taurus hypothetical protein LOC786491 (MGC165685), mRNA
gi|164519017|ref|NM_001113319.1|	36.29	3.59	-3.33752	1.27073e-40	3.75828e-39	Bos taurus CDC28 protein kinase regulatory subunit 2 (CKS2), mRNA
gi|156121002|ref|NM_001102178.1|	10.19	1.03	-3.30644	2.80602e-12	2.68205e-11	Bos taurus PDZ binding kinase (PBK), mRNA
gi|62460505|ref|NM_001014907.1|	5.01	0.51	-3.29624	1.42193e-06	7.32136e-06	Bos taurus pyridoxamine 5'-phosphate oxidase (PNPO), mRNA
gi|115497581|ref|NM_001075123.1|	16.63	1.71	-3.28172	4.35934e-19	6.69448e-18	Bos taurus cyclin A2 (CCNA2), mRNA
gi|155372018|ref|NM_001101147.1|	13.23	1.37	-3.27157	2.0207e-15	2.595e-14	Bos taurus kinesin family member 2C (KIF2C), mRNA
gi|114053026|ref|NM_001046571.1|	37.37	3.93	-3.24928	8.70042e-41	2.59947e-39	Bos taurus nucleolar and spindle associated protein 1 (NUSAP1), mRNA
gi|297483704|ref|XM_002693714.1|	3.22	0.34	-3.24345	0.000150568	0.000566177	PREDICTED: Bos taurus reticulon 4 receptor-like 2-like (RTN4RL2), mRNA
gi|114053234|ref|NM_001046083.1|	4.83	0.51	-3.24345	2.64434e-06	1.31902e-05	Bos taurus ribosome production factor 2 homolog (S. cerevisiae) (RPF2), mRNA
gi|87196502|ref|NM_001001855.2|	40.41	4.28	-3.23903	6.83876e-44	2.16085e-42	Bos taurus baculoviral IAP repeat-containing 5 (BIRC5), mRNA
gi|66792773|ref|NM_001024477.1|	16.09	1.71	-3.2341	2.7547e-18	4.1082e-17	Bos taurus trophinin associated protein (tastin) (TROAP), mRNA
gi|78369503|ref|NM_001035449.1|	17.52	1.88	-3.2202	1.02219e-19	1.62368e-18	Bos taurus cell division cycle associated 3 (CDCA3), mRNA
gi|31342980|ref|NM_174037.2|	38.26	4.11	-3.21863	2.07108e-41	6.31679e-40	Bos taurus delta-like 1 homolog (Drosophila) (DLK1), mRNA
gi|31559772|ref|NM_174842.2|	6.26	0.68	-3.20256	9.02696e-08	5.44968e-07	Bos taurus binder of sperm 5 (BSP5), mRNA
gi|134085899|ref|NM_001083393.1|	9.48	1.03	-3.20224	3.3028e-11	2.82766e-10	Bos taurus Protein FAM83D (FAM83D), mRNA
gi|78042497|ref|NM_001035017.1|	43.98	4.79	-3.19875	4.33368e-47	1.43649e-45	Bos taurus phosphoglycerate dehydrogenase (PHGDH), mRNA
gi|31343319|ref|NM_173895.2|	4.65	0.51	-3.18866	4.90246e-06	2.35447e-05	Bos taurus bactericidal/permeability-increasing protein (BPI), mRNA
gi|82697328|ref|NM_001037449.1|	21.99	2.57	-3.09701	1.37645e-23	2.61139e-22	Bos taurus ubiquitin-conjugating enzyme E2C (UBE2C), mRNA
gi|195539536|ref|NM_001130766.1|	27.71	3.25	-3.0919	2.71482e-29	6.32546e-28	Bos taurus RAD54-like (S. cerevisiae) (RAD54L), mRNA
gi|31343038|ref|NM_174016.2|	10.19	1.2	-3.08605	1.35531e-11	1.20011e-10	Bos taurus cyclin-dependent kinase 1 (CDK1), mRNA
gi|114052798|ref|NM_001046288.1|	21.81	2.57	-3.08515	2.51384e-23	4.72839e-22	Bos taurus kinesin family member 20A (KIF20A), mRNA
gi|31559776|ref|NM_174761.2|	13.05	1.54	-3.08305	1.78739e-14	2.13612e-13	Bos taurus major allergen BDA20 (BDA20), mRNA
gi|27806940|ref|NM_173882.1|	49.88	6.16	-3.01746	2.37882e-50	8.2266e-49	Bos taurus serpin peptidase inhibitor, clade A (alpha-1 antiproteinase, antitrypsin), member 1 (SERPINA1), mRNA
gi|77735422|ref|NM_001034236.1|	4.11	0.51	-3.01057	3.05962e-05	0.000128653	Bos taurus centromere protein H (CENPH), mRNA
gi|156120560|ref|NM_001101956.1|	3.93	0.51	-2.94596	5.58948e-05	0.000225531	Bos taurus similar to Myeloid-associated differentiation marker (MGC152278), mRNA
gi|115496313|ref|NM_001075738.1|	3.93	0.51	-2.94596	5.58948e-05	0.000225427	Bos taurus glutathione S-transferase, theta 3 (GSTT3), mRNA
gi|297462355|ref|XM_590682.5|	7.87	1.03	-2.93372	7.60164e-09	5.20037e-08	PREDICTED: Bos taurus RFC (DNA replication factor) family member (rfc-1)-like (ATAD5), mRNA
gi|156121088|ref|NM_001102221.1|	20.92	2.74	-2.93264	2.17716e-21	3.71343e-20	Bos taurus YdjC homolog (bacterial) (YDJC), mRNA
gi|149642716|ref|NM_001099109.1|	3.75	0.51	-2.87832	0.000101665	0.00039637	Bos taurus hypothetical protein LOC540455 (LOC540455), mRNA
gi|115495628|ref|NM_001075158.1|	77.77	10.61	-2.87379	6.61058e-74	2.90337e-72	Bos taurus minichromosome maintenance complex component 4 (MCM4), mRNA
gi|139949051|ref|NM_001083684.1|	23.06	3.25	-2.82688	1.30738e-22	2.38754e-21	Bos taurus transcription factor 19 (TCF19), mRNA
gi|156120384|ref|NM_001101868.1|	9.65	1.37	-2.81635	3.38146e-10	2.64495e-09	Bos taurus kinesin family member 22 (KIF22), mRNA
gi|156120586|ref|NM_001101969.1|	16.81	2.39	-2.81424	9.32658e-17	1.28007e-15	Bos taurus centromere protein T (CENPT), mRNA
gi|157427891|ref|NM_001105383.1|	3.58	0.51	-2.81139	0.000184038	0.000678386	Bos taurus polymerase (DNA directed), epsilon 2 (p59 subunit) (POLE2), mRNA
gi|297463439|ref|XM_001790303.2|	4.65	0.68	-2.77362	2.01448e-05	8.73405e-05	PREDICTED: Bos taurus protein phosphatase 4, regulatory subunit 4 (PPP4R4), mRNA
gi|164448573|ref|NM_001013586.2|	21.81	3.25	-2.74648	7.43758e-21	1.24679e-19	Bos taurus minichromosome maintenance complex component 3 (MCM3), mRNA
gi|114053226|ref|NM_001046273.1|	4.47	0.68	-2.71667	3.60754e-05	0.000149757	Bos taurus cyclin D1 (CCND1), mRNA
gi|162287036|ref|NM_001111260.1|	8.94	1.37	-2.7061	3.42672e-09	2.45316e-08	Bos taurus maternal embryonic leucine zipper kinase (MELK), mRNA
gi|115495802|ref|NM_001075453.1|	12.16	1.88	-2.69334	5.54054e-12	5.08018e-11	Bos taurus ASF1 anti-silencing function 1 homolog B (S. cerevisiae) (ASF1B), mRNA
gi|156139062|ref|NM_001102376.1|	17.7	2.74	-2.6915	7.48184e-17	1.03172e-15	Bos taurus non-SMC condensin I complex, subunit G (NCAPG), mRNA
gi|147903999|ref|NM_001098126.1|	20.74	3.25	-2.6739	2.27992e-19	3.54457e-18	Bos taurus Y box binding protein 2 (YBX2), mRNA
gi|115495748|ref|NM_001076167.1|	24.32	3.93	-2.62954	4.58614e-22	8.13831e-21	Bos taurus growth differentiation factor 10 (GDF10), mRNA
gi|82697398|ref|NM_001037488.1|	95.47	15.57	-2.61628	9.48096e-82	4.3832e-80	Bos taurus cell division cycle associated 7 (CDCA7), mRNA
gi|115497311|ref|NM_001075631.1|	13.41	2.22	-2.59468	1.3147e-12	1.31831e-11	Bos taurus chromosome 12 open reading frame 32 ortholog (C5H12orf32), mRNA
gi|149642710|ref|NM_001099137.1|	38.44	6.5	-2.5641	3.83358e-33	9.93338e-32	Bos taurus steroid-5-alpha-reductase, alpha polypeptide 1 (3-oxo-5 alpha-steroid delta 4-dehydrogenase alpha 1) (SRD5A1), mRNA
gi|156120382|ref|NM_001101867.1|	56.32	9.58	-2.55555	1.17145e-47	3.89775e-46	Bos taurus EMI domain containing 1 (EMID1), mRNA
gi|116004208|ref|NM_001076996.1|	3.93	0.68	-2.53092	0.000201364	0.000737299	Bos taurus DNA-damage regulated autophagy modulator 2 (DRAM2), mRNA
gi|78369656|ref|NM_001035403.1|	3.93	0.68	-2.53092	0.000201364	0.000736992	Bos taurus retinitis pigmentosa 2 (X-linked recessive) (RP2), mRNA
gi|118150831|ref|NM_001077858.1|	73.84	12.83	-2.52488	3.79898e-61	1.45722e-59	Bos taurus CTP synthase (CTPS), mRNA
gi|118151203|ref|NM_001078065.1|	9.83	1.71	-2.5232	2.43776e-09	1.76386e-08	Bos taurus centromere protein Q (CENPQ), mRNA
gi|167583503|ref|NM_001114509.1|	1017.84	178.25	-2.51354	0	0	Bos taurus trefoil factor 3 (intestinal) (TFF3), mRNA
gi|297472426|ref|XM_002685854.1|	327	57.31	-2.51243	3.56608e-263	2.5888e-261	PREDICTED: Bos taurus KAT protein-like (TSTD1), mRNA
gi|157074105|ref|NM_001103295.1|	84.75	14.88	-2.50984	1.88766e-69	7.89583e-68	Bos taurus lamin B1 (LMNB1), mRNA
gi|116004100|ref|NM_001076939.1|	11.62	2.05	-2.50291	1.02858e-10	8.4598e-10	Bos taurus pseudouridylate synthase 7 homolog (S. cerevisiae) (PUS7), mRNA
gi|126723420|ref|NM_001082436.1|	11.44	2.05	-2.48039	1.78531e-10	1.44005e-09	Bos taurus cell division cycle 20 homolog (S. cerevisiae) (CDC20), mRNA
gi|149642810|ref|NM_001098898.1|	15.2	2.74	-2.47182	1.88129e-13	2.04521e-12	Bos taurus TPX2, microtubule-associated, homolog (Xenopus laevis) (TPX2), mRNA
gi|77735418|ref|NM_001034234.1|	27	4.96	-2.44455	1.57825e-22	2.86433e-21	Bos taurus solute carrier family 13 (sodium-dependent dicarboxylate transporter), member 2 (SLC13A2), mRNA
gi|156120364|ref|NM_001101858.1|	118.18	21.72	-2.44389	2.82348e-93	1.40121e-91	Bos taurus folate hydrolase (prostate-specific membrane antigen) 1 (FOLH1), mRNA
gi|84000030|ref|NM_001038028.1|	9.3	1.71	-2.44323	1.27673e-08	8.49608e-08	Bos taurus aurora kinase A (AURKA), mRNA
gi|31340942|ref|NM_174782.2|	21.28	3.93	-2.4369	5.52626e-18	8.10395e-17	Bos taurus solute carrier family 12 (sodium/potassium/chloride transporters), member 2 (SLC12A2), mRNA
gi|157428133|ref|NM_001105507.1|	5.54	1.03	-2.42724	1.34641e-05	6.02491e-05	Bos taurus tetratricopeptide repeat domain 9B (TTC9B), mRNA
gi|147899459|ref|NM_174227.3|	5.54	1.03	-2.42724	1.34641e-05	6.02184e-05	Bos taurus activin A receptor, type IIA (ACVR2A), mRNA
gi|114052355|ref|NM_001045914.1|	43.8	8.21	-2.41548	3.79784e-35	1.01399e-33	Bos taurus crystallin, mu (CRYM), mRNA
gi|134085845|ref|NM_001083512.1|	91.18	17.28	-2.39961	7.14388e-71	3.03149e-69	Bos taurus KH domain containing, RNA binding, signal transduction associated 3 (KHDRBS3), mRNA
gi|119331207|ref|NM_001079785.1|	11.62	2.22	-2.38798	3.24864e-10	2.55014e-09	Bos taurus chromosome 7 open reading frame 57 ortholog (C4H7orf57), mRNA
gi|116004036|ref|NM_001076905.1|	10.73	2.05	-2.38795	1.58304e-09	1.16461e-08	Bos taurus potassium intermediate/small conductance calcium-activated channel, subfamily N, member 4 (KCNN4), mRNA
gi|149642828|ref|NM_001099011.1|	14.3	2.74	-2.38377	2.85014e-12	2.71242e-11	Bos taurus NUF2, NDC80 kinetochore complex component, homolog (S. cerevisiae) (NUF2), mRNA
gi|27807060|ref|NM_174587.1|	5.36	1.03	-2.37959	2.33284e-05	0.000100106	Bos taurus protein kinase C, beta (PRKCB), mRNA
gi|114051893|ref|NM_001046406.1|	5.36	1.03	-2.37959	2.33284e-05	0.000100057	Bos taurus proteasome (prosome, macropain) 26S subunit, non-ATPase, 10 (PSMD10), mRNA
gi|244790523|ref|NM_001163000.1|	5.36	1.03	-2.37959	2.33284e-05	0.000100008	Bos taurus hypothetical protein LOC100302388 (LOC100302388), mRNA
gi|134085941|ref|NM_001083427.1|	14.84	2.91	-2.3504	1.7266e-12	1.70794e-11	Bos taurus polo-like kinase 4 (PLK4), mRNA
gi|83716001|ref|NM_001037816.1|	6.08	1.2	-2.34104	7.97558e-06	3.71855e-05	Bos taurus thymidylate synthetase (TYMS), mRNA
gi|153792254|ref|NM_001099720.1|	6.08	1.2	-2.34104	7.97558e-06	3.71658e-05	Bos taurus chromosome 16 open reading frame 75 ortholog (RMI2), mRNA
gi|219879766|ref|NM_001143857.1|	9.48	1.88	-2.33415	2.27218e-08	1.46326e-07	Bos taurus Werner syndrome (WRN), mRNA
gi|77736092|ref|NM_001034573.1|	11.98	2.39	-2.32555	3.34074e-10	2.61542e-09	Bos taurus deoxycytidine kinase (DCK), mRNA
gi|115495206|ref|NM_001075949.1|	4.29	0.86	-2.31857	0.000205494	0.000750857	Bos taurus hairy and enhancer of split 6 (Drosophila) (HES6), mRNA
gi|78042573|ref|NM_001035113.1|	6.79	1.37	-2.30924	2.73444e-06	1.35856e-05	Bos taurus flap structure-specific endonuclease 1 (FEN1), mRNA
gi|116003928|ref|NM_001076854.1|	11.44	2.39	-2.259	1.63418e-09	1.20022e-08	Bos taurus coiled-coil domain containing 99 (CCDC99), mRNA
gi|122692330|ref|NM_001080376.1|	5.72	1.2	-2.25298	2.33396e-05	0.000100007	Bos taurus torsin family 3, member A (TOR3A), mRNA
gi|154152000|ref|NM_001100303.1|	64.18	13.68	-2.23006	3.268e-46	1.06319e-44	Bos taurus glutaredoxin 5 (GLRX5), nuclear gene encoding mitochondrial protein, mRNA
gi|156121106|ref|NM_001102230.1|	4.83	1.03	-2.22938	0.000117852	0.000454041	Bos taurus MORC family CW-type zinc finger 4 (MORC4), mRNA
gi|134085717|ref|NM_001083513.1|	4.83	1.03	-2.22938	0.000117852	0.000453842	Bos taurus N-6 adenine-specific DNA methyltransferase 1 (putative) (N6AMT1), mRNA
gi|77736559|ref|NM_001034790.1|	157.51	33.7	-2.22462	1.32988e-110	7.16664e-109	Bos taurus stathmin 1 (STMN1), mRNA
gi|297482618|ref|XM_002692936.1|	10.37	2.22	-2.22378	1.33992e-08	8.90308e-08	PREDICTED: Bos taurus porimin-like (LOC100300021), mRNA
gi|84000420|ref|NM_001038223.1|	8.76	1.88	-2.2202	1.88969e-07	1.09565e-06	Bos taurus meiotic nuclear divisions 1 homolog (S. cerevisiae) (MND1), mRNA
gi|62751706|ref|NM_001015551.1|	15.91	3.42	-2.21787	1.77138e-12	1.74242e-11	Bos taurus aminoadipate aminotransferase (AADAT), mRNA
gi|32189337|ref|NM_174143.1|	1389.54	299.02	-2.21629	0	0	Bos taurus polymeric immunoglobulin receptor (PIGR), mRNA
gi|62751657|ref|NM_001015665.1|	9.48	2.05	-2.20926	6.52132e-08	4.01706e-07	Bos taurus cyclin E2 (CCNE2), mRNA
gi|116004468|ref|NM_001077125.1|	9.48	2.05	-2.20926	6.52132e-08	4.01424e-07	Bos taurus kelch-like 12 (Drosophila) (KLHL12), mRNA
gi|297462451|ref|XM_002702145.1|	15.02	3.25	-2.20837	8.4923e-12	7.68243e-11	PREDICTED: Bos taurus hypothetical protein LOC100335170 (LOC100335170), mRNA
gi|125630706|ref|NM_001081535.1|	15.02	3.25	-2.20837	8.4923e-12	7.67452e-11	Bos taurus ectonucleotide pyrophosphatase/phosphodiesterase 4 (putative) (ENPP4), mRNA
gi|157428093|ref|NM_001105485.1|	6.26	1.37	-2.19199	1.34198e-05	6.00814e-05	Bos taurus 5'-nucleotidase domain containing 1 (NT5DC1), mRNA
gi|156120676|ref|NM_001102015.1|	75.27	16.59	-2.18176	1.68552e-52	6.01853e-51	Bos taurus acyl-CoA oxidase 2, branched chain (ACOX2), mRNA
gi|62751764|ref|NM_001015618.1|	6.97	1.54	-2.17823	4.56492e-06	2.20078e-05	Bos taurus gamma-aminobutyric acid (GABA) A receptor, pi (GABRP), mRNA
gi|115496174|ref|NM_001076523.1|	7.69	1.71	-2.16899	1.55917e-06	7.99052e-06	Bos taurus high mobility group AT-hook 1 (HMGA1), mRNA
gi|116004026|ref|NM_001076906.1|	10.73	2.39	-2.16657	1.30859e-08	8.70149e-08	Bos taurus butyrylcholinesterase (BCHE), mRNA
gi|156120520|ref|NM_001101936.1|	18.42	4.11	-2.16406	7.49076e-14	8.5453e-13	Bos taurus kinesin family member C1 (KIFC1), mRNA
gi|158519820|ref|NM_001110084.1|	5.36	1.2	-2.1592	6.70126e-05	0.000267441	Bos taurus dystrophin (DMD), mRNA
gi|261490680|ref|NM_001110067.2|	14.48	3.25	-2.15555	3.977e-11	3.38507e-10	Bos taurus spindle and kinetochore associated complex subunit 3 (SKA3), mRNA
gi|114326219|ref|NM_001038088.2|	67.58	15.22	-2.15063	1.7554e-46	5.75351e-45	Bos taurus nuclear autoantigenic sperm protein (histone-binding) (NASP), mRNA
gi|156151399|ref|NM_001033989.2|	30.75	7.01	-2.1331	8.79036e-22	1.529e-20	Bos taurus neurolysin (metallopeptidase M3 family) (NLN), nuclear gene encoding mitochondrial protein, mRNA
gi|164420730|ref|NM_001035283.2|	379.92	86.9	-2.12827	8.34262e-250	5.9098e-248	Bos taurus transaldolase 1 (TALDO1), mRNA
gi|84000104|ref|NM_001038067.1|	12.69	2.91	-2.1246	9.1016e-10	6.85077e-09	Bos taurus calcium binding tyrosine-(Y)-phosphorylation regulated (CABYR), mRNA
gi|66792747|ref|NM_001024490.1|	37.9	8.72	-2.1198	2.65694e-26	5.57006e-25	Bos taurus cell division cycle 45 homolog (S. cerevisiae) (CDC45), mRNA
gi|147901242|ref|NM_001097988.1|	36.29	8.38	-2.11455	3.51536e-25	7.0986e-24	Bos taurus arylsulfatase E (chondrodysplasia punctata 1) (ARSE), mRNA
gi|60592789|ref|NM_001012669.1|	2804.46	652.95	-2.10268	0	0	Bos taurus fatty acid synthase (FASN), mRNA
gi|297489908|ref|XM_002697970.1|	24.14	5.65	-2.0951	4.5901e-17	6.4408e-16	PREDICTED: Bos taurus WD repeat domain 5B-like (LOC100301213), mRNA
gi|115497375|ref|NM_001076543.1|	27.53	6.5	-2.08249	4.0796e-19	6.27587e-18	Bos taurus protein regulator of cytokinesis 1 (PRC1), mRNA
gi|147904564|ref|NM_001098013.1|	9.3	2.22	-2.06667	2.90682e-07	1.64097e-06	Bos taurus COX10 homolog, cytochrome c oxidase assembly protein, heme A: farnesyltransferase (yeast) (COX10), nuclear gene encoding mitochondrial protein, mRNA
gi|157427779|ref|NM_001105326.1|	8.58	2.05	-2.06535	8.46522e-07	4.49568e-06	Bos taurus structural maintenance of chromosomes 4 (SMC4), mRNA
gi|125991949|ref|NM_001081581.1|	6.44	1.54	-2.06413	2.13504e-05	9.21129e-05	Bos taurus 4-aminobutyrate aminotransferase (ABAT), nuclear gene encoding mitochondrial protein, mRNA
gi|164448716|ref|NM_174533.3|	7.15	1.71	-2.06395	7.25028e-06	3.40569e-05	Bos taurus DnaJ (Hsp40) homolog, subfamily C, member 5 (DNAJC5), mRNA
gi|62751814|ref|NM_001015675.1|	7.15	1.71	-2.06395	7.25028e-06	3.40387e-05	Bos taurus MYC induced nuclear antigen (MINA), mRNA
gi|114053102|ref|NM_001046255.1|	38.98	9.41	-2.05047	6.02228e-26	1.2447e-24	Bos taurus serine/threonine kinase 16 (STK16), mRNA
gi|156120674|ref|NM_001102014.1|	55.96	13.68	-2.03233	3.7149e-36	1.02294e-34	Bos taurus rhomboid, veinlet-like 2 (Drosophila) (RHBDL2), mRNA
gi|114050926|ref|NM_001046126.1|	15.38	3.76	-2.03225	5.69076e-11	4.77893e-10	Bos taurus elongation factor RNA polymerase II-like 3 (ELL3), mRNA
gi|156120946|ref|NM_001102150.1|	24.49	5.99	-2.03156	1.11685e-16	1.521e-15	Bos taurus phosphoserine aminotransferase 1 (PSAT1), mRNA
gi|297473666|ref|XM_002686722.1|	6.97	1.71	-2.02716	1.19995e-05	5.41643e-05	PREDICTED: Bos taurus dynein, axonemal, heavy chain 11 (DNAH11), mRNA
gi|164420741|ref|NM_001046219.2|	22.88	5.65	-2.01776	1.47855e-15	1.90994e-14	Bos taurus solute carrier family 5 (sodium-dependent vitamin transporter), member 6 (SLC5A6), mRNA
gi|115498011|ref|NM_001075203.1|	44.34	10.95	-2.01768	9.89452e-29	2.27522e-27	Bos taurus phosphorylase, glycogen, liver (PYGL), mRNA
gi|148229734|ref|NM_001097572.1|	27	6.67	-2.0172	4.56998e-18	6.74667e-17	Bos taurus thymidine kinase 1, soluble (TK1), mRNA
gi|115494949|ref|NM_001075851.1|	9.65	2.39	-2.01352	2.7157e-07	1.53505e-06	Bos taurus vaccinia related kinase 2 (VRK2), mRNA
gi|84370188|ref|NM_001038576.1|	13.05	3.25	-2.00554	2.2096e-09	1.60539e-08	Bos taurus apoptosis-inducing, TAF9-like domain 1 (APITD1), mRNA
gi|78369277|ref|NM_001035491.1|	34.33	8.55	-2.00547	2.07616e-22	3.73709e-21	Bos taurus hypothetical protein LOC617088 (LOC617088), mRNA
gi|156120750|ref|NM_001102052.1|	42.55	10.61	-2.00373	2.095e-27	4.60062e-26	Bos taurus S-phase kinase-associated protein 2 (p45) (SKP2), mRNA
gi|38566695|ref|NM_181016.3|	179.68	44.99	-1.99775	6.76222e-110	3.62191e-108	Bos taurus serum amyloid A 3 (SAA3), mRNA
gi|30842790|ref|NM_181028.2|	30.04	7.53	-1.99616	1.07427e-19	1.70332e-18	Bos taurus cellular retinoic acid binding protein 1 (CRABP1), mRNA
gi|84000250|ref|NM_001038139.1|	16.98	4.28	-1.98815	1.05814e-11	9.48443e-11	Bos taurus origin recognition complex, subunit 3-like (yeast) (ORC3L), mRNA
gi|158519848|ref|NM_001110082.1|	5.36	1.37	-1.96806	0.000173054	0.00064275	Bos taurus RNA binding motif protein 34 (RBM34), mRNA
gi|156121312|ref|NM_001102334.1|	5.36	1.37	-1.96806	0.000173054	0.000642478	Bos taurus pleckstrin 2 (PLEK2), mRNA
gi|114053268|ref|NM_001046279.1|	48.63	12.49	-1.96107	2.89902e-30	6.97671e-29	Bos taurus serotransferrin-like (LOC525947), mRNA
gi|149642950|ref|NM_001099176.1|	41.84	10.78	-1.95653	3.54154e-26	7.38928e-25	Bos taurus TBC1 domain family, member 14 (TBC1D14), mRNA
gi|115495698|ref|NM_001075445.1|	7.87	2.05	-1.94074	6.16018e-06	2.92176e-05	Bos taurus mitochondrial ribosomal protein L15 (MRPL15), nuclear gene encoding mitochondrial protein, mRNA
gi|158519804|ref|NM_001110083.1|	24.14	6.33	-1.93115	1.77152e-15	2.28168e-14	Bos taurus hypothetical LOC540184 (MGC159550), mRNA
gi|78365280|ref|NM_001035359.1|	11.08	2.91	-1.92887	7.93052e-08	4.82422e-07	Bos taurus MAP/microtubule affinity-regulating kinase 4 (MARK4), mRNA
gi|156121014|ref|NM_001102184.1|	7.15	1.88	-1.92721	1.80168e-05	7.86577e-05	Bos taurus sex comb on midleg-like 4 (Drosophila) (SCML4), mRNA
gi|155372328|ref|NM_001101307.1|	18.77	4.96	-1.92002	2.89286e-12	2.7501e-11	Bos taurus similar to steroid dehydrogenase homolog (LOC789567), mRNA
gi|156120332|ref|NM_001101842.1|	20.56	5.47	-1.91023	3.26442e-13	3.45478e-12	Bos taurus chromatin assembly factor 1, subunit A (p150) (CHAF1A), mRNA
gi|77735910|ref|NM_001034480.1|	14.12	3.76	-1.90894	1.71447e-09	1.25499e-08	Bos taurus translocase of inner mitochondrial membrane 8 homolog A (yeast) (TIMM8A), nuclear gene encoding mitochondrial protein, mRNA
gi|157074107|ref|NM_001103296.1|	7.69	2.05	-1.90736	1.0014e-05	4.58618e-05	Bos taurus adaptor-related protein complex 1, sigma 3 subunit (AP1S3), mRNA
gi|148224471|ref|NM_001098061.1|	270.86	72.53	-1.9009	3.1029e-154	1.90601e-152	Bos taurus squalene epoxidase (SQLE), mRNA
gi|77736090|ref|NM_001034572.1|	116.93	31.48	-1.89314	2.88202e-67	1.17747e-65	Bos taurus prohibitin (PHB), mRNA
gi|77736268|ref|NM_001034662.1|	11.44	3.08	-1.89308	7.19812e-08	4.40615e-07	Bos taurus proteasome (prosome, macropain) subunit, alpha type, 2 (PSMA2), mRNA
gi|94967005|ref|NM_001040607.1|	13.95	3.76	-1.89146	2.76156e-09	1.99322e-08	Bos taurus achaete-scute complex homolog 2 (Drosophila) (ASCL2), mRNA
gi|115495080|ref|NM_001075500.1|	6.97	1.88	-1.89043	2.92694e-05	0.00012337	Bos taurus sparc/osteonectin, cwcv and kazal-like domains proteoglycan (testican) 1 (SPOCK1), mRNA
gi|269847399|ref|NR_030918.1|	10.73	2.91	-1.88256	2.07138e-07	1.19311e-06	Bos taurus microRNA mir-2404-2 (MIR2404-2), microRNA
gi|77735938|ref|NM_001034494.1|	86.35	23.44	-1.88122	1.00972e-49	3.46462e-48	Bos taurus proliferating cell nuclear antigen (PCNA), mRNA
gi|134085698|ref|NM_001083406.1|	18.24	4.96	-1.87869	1.20218e-11	1.06882e-10	Bos taurus chromosome 2 open reading frame 47 ortholog (C2H2orf47), mRNA
gi|115494945|ref|NM_001075957.1|	152.86	41.57	-1.8786	1.69532e-86	8.00627e-85	Bos taurus multiple C2 domains, transmembrane 2 (MCTP2), mRNA
gi|114052860|ref|NM_001046110.1|	6.26	1.71	-1.87217	8.58684e-05	0.000337934	Bos taurus mitogen-activated protein kinase 15 (MAPK15), mRNA
gi|114050968|ref|NM_001046482.1|	352.57	96.31	-1.87215	4.12832e-196	2.68616e-194	Bos taurus N-acetylneuraminic acid synthase (NANS), mRNA
gi|115496669|ref|NM_001075326.1|	23.78	6.5	-1.87124	1.07293e-14	1.31262e-13	Bos taurus LTV1 homolog (S. cerevisiae) (LTV1), mRNA
gi|77735838|ref|NM_001034446.1|	17.52	4.79	-1.87091	3.41614e-11	2.91617e-10	Bos taurus sideroflexin 2 (SFXN2), mRNA
gi|110347571|ref|NM_174174.3|	56.5	15.57	-1.85948	1.3324e-32	3.39241e-31	Bos taurus retinal outer segment membrane protein 1 (ROM1), mRNA
gi|118601817|ref|NM_001079612.1|	21.1	5.82	-1.85815	4.29728e-13	4.48305e-12	Bos taurus solute carrier family 35, member A4 (SLC35A4), mRNA
gi|77735994|ref|NM_001034524.1|	71.69	19.84	-1.85336	9.52806e-41	2.8371e-39	Bos taurus heat shock 70kDa protein 9 (mortalin) (HSPA9), nuclear gene encoding mitochondrial protein, mRNA
gi|148236256|ref|NM_001098011.1|	43.62	12.15	-1.84403	2.87438e-25	5.83107e-24	Bos taurus carbohydrate sulfotransferase 10 (CHST10), mRNA
gi|83035086|ref|NM_001037610.1|	8.58	2.39	-1.84397	4.97966e-06	2.38632e-05	Bos taurus gamma-glutamylcyclotransferase (GGCT), mRNA
gi|114052980|ref|NM_001046234.1|	12.87	3.59	-1.84196	2.02962e-08	1.31476e-07	Bos taurus minichromosome maintenance complex component 6 (MCM6), mRNA
gi|118151063|ref|NM_001077988.1|	7.33	2.05	-1.83819	2.61086e-05	0.000110791	Bos taurus neurotrophin 3 (NTF3), mRNA
gi|31343203|ref|NM_173947.2|	7.33	2.05	-1.83819	2.61086e-05	0.000110738	Bos taurus osteomodulin (OMD), mRNA
gi|139948581|ref|NM_001083750.1|	57.93	16.25	-1.83387	8.81606e-33	2.25117e-31	Bos taurus polymerase (RNA) III (DNA directed) polypeptide A, 155kDa (POLR3A), mRNA
gi|31340848|ref|NM_174751.2|	10.37	2.91	-1.83332	5.33862e-07	2.91632e-06	Bos taurus poly (ADP-ribose) polymerase 1 (PARP1), mRNA
gi|84000100|ref|NM_001038062.1|	6.08	1.71	-1.83007	0.000138641	0.000525602	Bos taurus THUMP domain containing 3 (THUMPD3), mRNA
gi|157427873|ref|NM_001105374.1|	67.4	18.99	-1.82751	1.02301e-37	2.86182e-36	Bos taurus protein arginine methyltransferase 5 (PRMT5), mRNA
gi|119331171|ref|NM_001079770.1|	9.12	2.57	-1.82727	2.76324e-06	1.37132e-05	Bos taurus spindlin family, member 2 (SPIN2), mRNA
gi|114326273|ref|NM_174025.3|	192.02	54.23	-1.82409	5.56688e-104	2.92811e-102	Bos taurus crystallin, zeta (quinone reductase) (CRYZ), mRNA
gi|157428139|ref|NM_001105511.1|	110.13	31.13	-1.82283	2.4395e-60	9.31677e-59	Bos taurus ribonuclease, RNase A family, 2 (liver, eosinophil-derived neurotoxin) (RNASE2), mRNA
gi|77735610|ref|NM_001034329.1|	20.56	5.82	-1.82075	1.73571e-12	1.71116e-11	Bos taurus DEAD (Asp-Glu-Ala-Asp) box polypeptide 56 (DDX56), mRNA
gi|75677552|ref|NM_001001525.2|	9.65	2.74	-1.81635	1.53439e-06	7.86814e-06	Bos taurus myostatin (MSTN), mRNA
gi|153792752|ref|NM_001046074.2|	48.09	13.68	-1.81367	4.34378e-27	9.39797e-26	Bos taurus v-myc myelocytomatosis viral oncogene homolog (avian) (MYC), mRNA
gi|115495936|ref|NM_001075464.1|	8.4	2.39	-1.81338	7.97564e-06	3.71464e-05	Bos taurus tetratricopeptide repeat domain 5 (TTC5), mRNA
gi|119331233|ref|NM_001079800.1|	8.4	2.39	-1.81338	7.97564e-06	3.71267e-05	Bos taurus vav-like protein C9orf100 homolog (C9orf100), mRNA
gi|297464032|ref|XM_001250334.3|	38.98	11.12	-1.80958	3.47106e-22	6.18454e-21	PREDICTED: Bos taurus NADH dehydrogenase-like (NDUFV2), mRNA
gi|83721980|ref|NM_001015588.2|	13.77	3.93	-1.80893	1.0117e-08	6.82551e-08	Bos taurus methylmalonic aciduria (cobalamin deficiency) cblC type, with homocystinuria (MMACHC), mRNA
gi|87196517|ref|NM_001025319.2|	25.75	7.36	-1.80679	3.9342e-15	4.92982e-14	Bos taurus cytochrome P450, family 51, subfamily A, polypeptide 1 (CYP51A1), mRNA
gi|114053136|ref|NM_001046077.1|	36.47	10.43	-1.80597	8.4931e-21	1.41562e-19	Bos taurus methyltransferase like 1 (METTL1), mRNA
gi|115495200|ref|NM_001075168.1|	20.92	5.99	-1.80425	1.54834e-12	1.53853e-11	Bos taurus DENN/MADD domain containing 2D (DENND2D), mRNA
gi|78369371|ref|NM_001035423.1|	7.15	2.05	-1.80232	4.18592e-05	0.00017214	Bos taurus chromosome 14 open reading frame 1 ortholog (C10H14ORF1), mRNA
gi|157279856|ref|NM_001104973.1|	38.62	11.12	-1.79619	8.65466e-22	1.50838e-20	Bos taurus hypothetical protein LOC511424 (LOC511424), mRNA
gi|115497091|ref|NM_001076066.1|	75.81	21.9	-1.79146	4.10968e-41	1.24053e-39	Bos taurus adenosine kinase (ADK), mRNA
gi|115495234|ref|NM_001075849.1|	5.9	1.71	-1.78672	0.000222584	0.000805927	Bos taurus insulin-degrading enzyme (IDE), mRNA
gi|115496481|ref|NM_001076341.1|	31.29	9.07	-1.78653	8.06916e-18	1.17545e-16	Bos taurus solute carrier family 22, member 23 (SLC22A23), mRNA
gi|134085790|ref|NM_001083477.1|	71.87	20.87	-1.78396	7.61292e-39	2.18536e-37	Bos taurus methylenetetrahydrofolate dehydrogenase (NADP+ dependent) 1, methenyltetrahydrofolate cyclohydrolase, formyltetrahydrofolate synthetase (MTHFD1), mRNA
gi|116004144|ref|NM_001076962.1|	10.01	2.91	-1.78235	1.3567e-06	7.01016e-06	Bos taurus polymerase (RNA) III (DNA directed) polypeptide H (22.9kD) (POLR3H), mRNA
gi|77736288|ref|NM_001034672.1|	12.34	3.59	-1.78129	8.1768e-08	4.96372e-07	Bos taurus tetraspanin 33 (TSPAN33), mRNA
gi|115495054|ref|NM_001075769.1|	14.12	4.11	-1.78053	8.96482e-09	6.09969e-08	Bos taurus PHD finger protein 6 (PHF6), mRNA
gi|89191842|ref|NM_001015561.2|	28.78	8.38	-1.78004	1.98613e-16	2.6717e-15	Bos taurus ribosomal protein S26 (RPS26), mRNA
gi|156120798|ref|NM_001102076.1|	13.41	3.93	-1.77071	2.54034e-08	1.62641e-07	Bos taurus protein arginine methyltransferase 3 (PRMT3), mRNA
gi|115495776|ref|NM_001075448.1|	8.76	2.57	-1.76916	7.02554e-06	3.3072e-05	Bos taurus v-myb myeloblastosis viral oncogene homolog (avian)-like 2 (MYBL2), mRNA
gi|115497947|ref|NM_001075481.1|	26.82	7.87	-1.76887	2.75806e-15	3.51623e-14	Bos taurus RRS1 ribosome biogenesis regulator homolog (S. cerevisiae) (RRS1), mRNA
gi|115497437|ref|NM_001075564.1|	38.98	11.46	-1.76613	1.69115e-21	2.89572e-20	Bos taurus M-phase phosphoprotein 6 (MPHOSPH6), mRNA
gi|78045536|ref|NM_001035082.1|	117.46	34.55	-1.76541	1.59259e-61	6.18998e-60	Bos taurus succinate-CoA ligase, alpha subunit (SUCLG1), nuclear gene encoding mitochondrial protein, mRNA
gi|115495484|ref|NM_001075423.1|	14.48	4.28	-1.75838	7.9069e-09	5.40079e-08	Bos taurus 2,4-dienoyl CoA reductase 1, mitochondrial (DECR1), nuclear gene encoding mitochondrial protein, mRNA
gi|115497777|ref|NM_001075914.1|	7.51	2.22	-1.75825	3.66904e-05	0.000152166	Bos taurus sideroflexin 5 (SFXN5), mRNA
gi|118151051|ref|NM_001077981.1|	12.69	3.76	-1.75489	7.1975e-08	4.40885e-07	Bos taurus PMS1 postmeiotic segregation increased 1 (S. cerevisiae) (PMS1), mRNA
gi|164448619|ref|NM_001014933.2|	62.22	18.47	-1.75219	4.8951e-33	1.26095e-31	Bos taurus CSE1 chromosome segregation 1-like (yeast) (CSE1L), mRNA
gi|77736344|ref|NM_001034700.1|	47.2	14.03	-1.75027	2.0221e-25	4.12114e-24	Bos taurus serine/arginine-rich splicing factor 3 (SRSF3), mRNA
gi|149773583|ref|NM_001098983.1|	10.91	3.25	-1.74714	6.61086e-07	3.56475e-06	Bos taurus malectin (MLEC), mRNA
gi|156120428|ref|NM_001101890.1|	55.6	16.59	-1.74477	1.56217e-29	3.66901e-28	Bos taurus G-2 and S-phase expressed 1 (GTSE1), mRNA
gi|77735778|ref|NM_001034416.1|	67.58	20.19	-1.74296	1.62837e-35	4.38761e-34	Bos taurus IMP (inosine 5'-monophosphate) dehydrogenase 2 (IMPDH2), mRNA
gi|62751535|ref|NM_001015626.1|	15.38	4.62	-1.73509	3.87496e-09	2.74941e-08	Bos taurus NHP2 ribonucleoprotein homolog (yeast) (NHP2), mRNA
gi|118601833|ref|NM_001079621.1|	25.03	7.53	-1.73294	5.28826e-14	6.12017e-13	Bos taurus BCL2/adenovirus E1B 19kD interacting protein like (BNIPL), mRNA
gi|139947864|ref|NM_001083661.1|	26.1	7.87	-1.72961	1.66771e-14	1.99852e-13	Bos taurus importin 4 (IPO4), mRNA
gi|156120752|ref|NM_001102053.1|	16.98	5.13	-1.72681	6.7493e-10	5.13297e-09	Bos taurus KN motif and ankyrin repeat domains 4 (KANK4), mRNA
gi|70778947|ref|NM_001025325.1|	59.36	17.96	-1.7247	6.12982e-31	1.49568e-29	Bos taurus placenta-specific 8 (PLAC8), mRNA
gi|84370120|ref|NM_001038548.1|	70.08	21.21	-1.72426	3.13326e-36	8.65489e-35	Bos taurus propionyl CoA carboxylase, beta polypeptide (PCCB), nuclear gene encoding mitochondrial protein, mRNA
gi|77736260|ref|NM_001034658.1|	11.26	3.42	-1.71914	5.77314e-07	3.13613e-06	Bos taurus WD repeat domain 89 (WDR89), mRNA
gi|297481971|ref|XM_002692455.1|	8.4	2.57	-1.70862	1.75628e-05	7.67903e-05	PREDICTED: Bos taurus TGFB-induced factor homeobox 2-like (TGIF2), mRNA
gi|118151255|ref|NM_001078092.1|	13.41	4.11	-1.7061	5.501e-08	3.4149e-07	Bos taurus WW domain containing oxidoreductase (WWOX), mRNA
gi|84000128|ref|NM_001038076.1|	15.02	4.62	-1.70092	9.5003e-09	6.42917e-08	Bos taurus chemokine (C-C motif) ligand 21 (CCL21), mRNA
gi|297461896|ref|XM_001789531.2|	97.26	29.94	-1.69977	1.10705e-48	3.7258e-47	PREDICTED: Bos taurus zinc finger protein 146-like (LOC100138954), mRNA
gi|84370098|ref|NM_001038534.1|	12.69	3.93	-1.69109	1.5465e-07	9.07443e-07	Bos taurus ribonuclease H2, subunit A (RNASEH2A), mRNA
gi|164448621|ref|NM_001075678.2|	37.55	11.63	-1.69096	1.27144e-19	2.00149e-18	Bos taurus TAR (HIV-1) RNA binding protein 2 (TARBP2), mRNA
gi|75812923|ref|NM_001033614.1|	1962.55	608.3	-1.68987	0	0	Bos taurus ribosomal protein S18 (RPS18), mRNA
gi|115495488|ref|NM_001076511.1|	13.77	4.28	-1.68585	4.78058e-08	2.99947e-07	Bos taurus syntabulin (syntaxin-interacting) (SYBU), mRNA
gi|115495668|ref|NM_001075549.1|	15.91	4.96	-1.68152	4.60228e-09	3.2445e-08	Bos taurus acetyl-CoA acetyltransferase 2 (ACAT2), mRNA
gi|114053228|ref|NM_001046272.1|	10.91	3.42	-1.67358	1.41382e-06	7.28815e-06	Bos taurus transmembrane protein 184A (TMEM184A), mRNA
gi|75832080|ref|NM_176642.3|	11.44	3.59	-1.67203	7.83252e-07	4.18497e-06	Bos taurus NADH dehydrogenase (ubiquinone) 1, subcomplex unknown, 2, 14.5kDa (NDUFC2), nuclear gene encoding mitochondrial protein, mRNA
gi|156120372|ref|NM_001101862.1|	11.44	3.59	-1.67203	7.83252e-07	4.18242e-06	Bos taurus suppressor of var1, 3-like 1 (S. cerevisiae) (SUPV3L1), mRNA
gi|116004474|ref|NM_001077130.1|	27.71	8.72	-1.66801	1.31348e-14	1.59579e-13	Bos taurus electron-transferring-flavoprotein dehydrogenase (ETFDH), nuclear gene encoding mitochondrial protein, mRNA
gi|115496963|ref|NM_001076383.1|	14.66	4.62	-1.66592	2.30436e-08	1.48289e-07	Bos taurus MID1 interacting protein 1 (gastrulation specific G12 homolog (zebrafish)) (MID1IP1), mRNA
gi|122692550|ref|NM_001080266.1|	16.27	5.13	-1.66518	3.98722e-09	2.8245e-08	Bos taurus cell division cycle 23 homolog (S. cerevisiae) (CDC23), mRNA
gi|77735906|ref|NM_001034478.1|	146.43	46.53	-1.65398	1.05806e-69	4.44689e-68	Bos taurus signal recognition particle 19kDa (SRP19), mRNA
gi|116003848|ref|NM_001076816.1|	6.44	2.05	-1.65144	0.000262588	0.00094493	Bos taurus zinc finger protein 135 (ZNF135), mRNA
gi|31341811|ref|NM_174507.2|	39.15	12.49	-1.64824	9.75532e-20	1.55237e-18	Bos taurus branched chain keto acid dehydrogenase E1, beta polypeptide (BCKDHB), nuclear gene encoding mitochondrial protein, mRNA
gi|134085931|ref|NM_001083424.1|	8.05	2.57	-1.64722	4.31178e-05	0.000176902	Bos taurus retinoblastoma binding protein 9 (RBBP9), mRNA
gi|77735760|ref|NM_001034403.1|	25.57	8.21	-1.639	2.73614e-13	2.90972e-12	Bos taurus transmembrane protein 97 (TMEM97), mRNA
gi|77736144|ref|NM_001034599.1|	106.74	34.55	-1.62734	3.96012e-50	1.36414e-48	Bos taurus chromosome 10 open reading frame 58 ortholog (C28H10orf58), mRNA
gi|156120720|ref|NM_001102037.1|	12.69	4.11	-1.62648	3.2189e-07	1.8067e-06	Bos taurus methionyl aminopeptidase 1 (METAP1), mRNA
gi|62460551|ref|NM_001014928.1|	195.41	63.29	-1.62645	2.99124e-90	1.44368e-88	Bos taurus ribosomal protein L7 (RPL7), mRNA
gi|118601791|ref|NM_001079597.1|	11.08	3.59	-1.6259	1.88828e-06	9.59318e-06	Bos taurus NUAK family, SNF1-like kinase, 2 (NUAK2), mRNA
gi|122692574|ref|NM_001080277.1|	67.58	21.9	-1.62567	2.55732e-32	6.47363e-31	Bos taurus translocase of inner mitochondrial membrane 13 homolog (yeast) (TIMM13), nuclear gene encoding mitochondrial protein, mRNA
gi|114051911|ref|NM_001045956.1|	9.48	3.08	-1.62196	1.11825e-05	5.07633e-05	Bos taurus chromosome 9 open reading frame 6 ortholog (C8H9orf6), mRNA
gi|123959743|ref|NM_001080727.1|	18.42	5.99	-1.62065	7.95662e-10	6.02508e-09	Bos taurus frataxin (FXN), nuclear gene encoding mitochondrial protein, mRNA
gi|139948332|ref|NM_001083647.1|	555.13	181.16	-1.61556	2.06226e-250	1.47276e-248	Bos taurus programmed cell death 4 (neoplastic transformation inhibitor) (PDCD4), mRNA
gi|84000096|ref|NM_001038060.1|	7.87	2.57	-1.6146	6.70762e-05	0.000267574	Bos taurus chromosome 14 open reading frame 37 ortholog (C10H14orf37), mRNA
gi|148235310|ref|NM_001098096.1|	149.47	48.92	-1.61136	1.52372e-68	6.28372e-67	Bos taurus claudin 8 (CLDN8), mRNA
gi|158262748|ref|NM_001109963.1|	11.98	3.93	-1.60803	8.95176e-07	4.7426e-06	Bos taurus hypothetical protein LOC100126170 (LOC100126170), mRNA
gi|262050643|ref|NM_001166484.1|	119.25	39.17	-1.60617	8.5111e-55	3.08932e-53	Bos taurus v-kit Hardy-Zuckerman 4 feline sarcoma viral oncogene homolog (KIT), mRNA
gi|297463177|ref|XM_002702500.1|	86.89	28.57	-1.60469	2.4064e-40	7.0695e-39	PREDICTED: Bos taurus Ras-GTPase-activating protein SH3-domain-binding protein-like (LOC100335573), mRNA
gi|115497145|ref|NM_001076071.1|	101.37	33.36	-1.60344	9.72986e-47	3.20101e-45	Bos taurus ring finger protein 128 (RNF128), mRNA
gi|77735974|ref|NM_001034514.1|	111.38	36.78	-1.5985	5.8021e-51	2.02245e-49	Bos taurus mitochondrial ribosomal protein S26 (MRPS26), nuclear gene encoding mitochondrial protein, mRNA
gi|115496271|ref|NM_001075740.1|	29.5	9.75	-1.59724	1.28014e-14	1.55745e-13	Bos taurus nucleolar protein 10 (NOL10), mRNA
gi|84579870|ref|NM_001038686.1|	19.13	6.33	-1.59556	5.85276e-10	4.48609e-09	Bos taurus centromere protein M (CENPM), mRNA
gi|156121102|ref|NM_001102228.1|	45.41	15.05	-1.59325	1.25205e-21	2.15226e-20	Bos taurus phosphopantothenoylcysteine synthetase (PPCS), mRNA
gi|77736418|ref|NM_001034737.1|	58.82	19.5	-1.59283	1.4971e-27	3.32084e-26	Bos taurus actin related protein 2/3 complex, subunit 5-like (ARPC5L), mRNA
gi|115495252|ref|NM_001075404.1|	27.35	9.07	-1.59237	1.28858e-13	1.43277e-12	Bos taurus arginine/serine-rich coiled-coil 1 (RSRC1), mRNA
gi|114053068|ref|NM_001045880.1|	18.06	5.99	-1.59217	1.87465e-09	1.36769e-08	Bos taurus stem-loop binding protein (SLBP), mRNA
gi|84000316|ref|NM_001038173.1|	8.76	2.91	-1.58991	3.13684e-05	0.000131523	Bos taurus polo-like kinase 1 (PLK1), mRNA
gi|47564093|ref|NM_001001166.1|	21.1	7.01	-1.58976	8.7653e-11	7.24312e-10	Bos taurus KRIT1, ankyrin repeat containing (KRIT1), mRNA
gi|262205465|ref|NM_001166606.1|	33.97	11.29	-1.58922	1.66692e-16	2.25612e-15	Bos taurus protein C16orf88 homolog (TSG118), mRNA
gi|149642572|ref|NM_001098867.1|	35.4	11.8	-1.58496	4.5196e-17	6.35203e-16	Bos taurus asparaginyl-tRNA synthetase 2, mitochondrial (putative) (NARS2), nuclear gene encoding mitochondrial protein, mRNA
gi|115495512|ref|NM_001075424.1|	19.49	6.5	-1.58422	5.00578e-10	3.85033e-09	Bos taurus mevalonate (diphospho) decarboxylase (MVD), mRNA
gi|77735384|ref|NM_001034213.1|	15.38	5.13	-1.58402	3.46744e-08	2.19596e-07	Bos taurus non-SMC condensin I complex, subunit H (NCAPH), mRNA
gi|94966846|ref|NM_001040524.1|	7.69	2.57	-1.58122	0.000103826	0.000403542	Bos taurus natural cytotoxicity triggering receptor 3 (NCR3), mRNA
gi|114052582|ref|NM_001045894.1|	18.42	6.16	-1.58027	1.60195e-09	1.17754e-08	Bos taurus replication factor C (activator 1) 4, 37kDa (RFC4), mRNA
gi|77404433|ref|NM_001034035.1|	64.36	21.55	-1.57848	1.27036e-29	2.99969e-28	Bos taurus hypoxanthine phosphoribosyltransferase 1 (HPRT1), mRNA
gi|114052902|ref|NM_001046224.1|	21.81	7.36	-1.56721	6.39654e-11	5.35116e-10	Bos taurus ubiquitin specific peptidase 1 (USP1), mRNA
gi|84000406|ref|NM_001038220.1|	9.12	3.08	-1.5661	2.66028e-05	0.000112671	Bos taurus coronin, actin binding protein, 2A (CORO2A), mRNA
gi|223278399|ref|NM_176609.3|	98.69	33.36	-1.56478	5.14344e-44	1.63696e-42	Bos taurus APEX nuclease (multifunctional DNA repair enzyme) 1 (APEX1), mRNA
gi|168804007|ref|NM_001114856.1|	1227.73	415.85	-1.56186	0	0	Bos taurus tubulin, alpha 1b (TUBA1B), mRNA
gi|139948513|ref|NM_001083701.1|	31.82	10.78	-1.56158	3.30124e-15	4.18443e-14	Bos taurus GINS complex subunit 1 (Psf1 homolog) (GINS1), mRNA
gi|139948782|ref|NM_001083654.1|	8.58	2.91	-1.55996	4.82846e-05	0.00019663	Bos taurus solute carrier family 35, member E3 (SLC35E3), mRNA
gi|195963438|ref|NM_001130931.1|	11.08	3.76	-1.55915	3.80678e-06	1.84949e-05	Bos taurus nucleoporin 205kDa (NUP205), mRNA
gi|156121214|ref|NM_001102285.1|	16.63	5.65	-1.55747	1.40281e-08	9.29281e-08	Bos taurus alkaline ceramidase 3 (ACER3), mRNA
gi|31341294|ref|NM_176646.2|	27.18	9.24	-1.55658	3.88758e-13	4.075e-12	Bos taurus serpin peptidase inhibitor, clade A (alpha-1 antiproteinase, antitrypsin), member 5 (SERPINA5), mRNA
gi|78365252|ref|NM_001035415.1|	186.65	63.46	-1.55642	4.79958e-81	2.19581e-79	Bos taurus enoyl CoA hydratase domain containing 1 (ECHDC1), mRNA
gi|82524401|ref|NM_174033.3|	225.99	76.98	-1.5537	1.69625e-97	8.56312e-96	Bos taurus CYB5 protein (CYB5A), mRNA
gi|77735588|ref|NM_001034318.1|	533.14	182.01	-1.5505	1.10893e-226	7.61e-225	Bos taurus serine/arginine-rich splicing factor 2 (SRSF2), mRNA
gi|134085731|ref|NM_001083516.1|	17.52	5.99	-1.54837	6.659e-09	4.58766e-08	Bos taurus NADH dehydrogenase (ubiquinone) 1 alpha subcomplex, assembly factor 4 (NDUFAF4), nuclear gene encoding mitochondrial protein, mRNA
gi|156120596|ref|NM_001101974.1|	48.45	16.59	-1.54618	4.66418e-22	8.26011e-21	Bos taurus HEPACAM family member 2 (HEPACAM2), mRNA
gi|164420739|ref|NM_001035473.2|	16.98	5.82	-1.54475	1.19188e-08	7.96155e-08	Bos taurus glycerol kinase 5 (GK5), mRNA
gi|84370184|ref|NM_001038573.1|	40.41	13.86	-1.54379	1.28918e-18	1.94239e-17	Bos taurus smu-1 suppressor of mec-8 and unc-52 homolog (C. elegans) (SMU1), mRNA
gi|155372192|ref|NM_001101237.1|	8.94	3.08	-1.53734	4.07582e-05	0.000167848	Bos taurus glia maturation factor, beta (GMFB), mRNA
gi|114051260|ref|NM_001046617.1|	36.65	12.66	-1.53354	7.13738e-17	9.88876e-16	Bos taurus polymerase (RNA) III (DNA directed) polypeptide K, 12.3 kDa (POLR3K), mRNA
gi|155372056|ref|NM_001101165.1|	17.34	5.99	-1.53348	1.01101e-08	6.82607e-08	Bos taurus cysteine-rich secretory protein LCCL domain containing 1 (CRISPLD1), mRNA
gi|297481140|ref|XM_002691845.1|	8.4	2.91	-1.52937	7.39696e-05	0.000293473	PREDICTED: Bos taurus myotubularin related protein 6 (MTMR6), mRNA
gi|115495134|ref|NM_001075759.1|	186.12	64.49	-1.52909	8.68606e-79	3.89277e-77	Bos taurus odorant-binding protein-like (MGC151921), mRNA
gi|155372080|ref|NM_001101177.1|	26.64	9.24	-1.52763	1.34893e-12	1.34955e-11	Bos taurus LSM2 homolog, U6 small nuclear RNA associated (S. cerevisiae) (LSM2), mRNA
gi|115497687|ref|NM_001076125.1|	45.77	15.91	-1.52447	1.57724e-20	2.58962e-19	Bos taurus asparagine-linked glycosylation 8, alpha-1,3-glucosyltransferase homolog (S. cerevisiae) (ALG8), mRNA
gi|148540313|ref|NM_001098463.1|	21.63	7.53	-1.52231	1.89755e-10	1.52498e-09	Bos taurus chromosome 10 open reading frame 2 ortholog (C26H10ORF2), nuclear gene encoding mitochondrial protein, mRNA
gi|114051024|ref|NM_001046501.1|	7.87	2.74	-1.52219	0.00013446	0.000511517	Bos taurus proline/serine-rich coiled-coil 1 (PSRC1), mRNA
gi|156121086|ref|NM_001102220.1|	11.8	4.11	-1.52158	2.72146e-06	1.35288e-05	Bos taurus alkB, alkylation repair homolog 1 (E. coli) (ALKBH1), mRNA
gi|297476122|ref|XR_083704.1|	32.9	11.46	-1.52148	3.9607e-15	4.95595e-14	PREDICTED: Bos taurus CG1358-like (LOC511117), miscRNA
gi|77735644|ref|NM_001034346.1|	91.18	31.82	-1.51878	4.08208e-39	1.17951e-37	Bos taurus WW domain binding protein 1 (WBP1), mRNA
gi|115432047|ref|NM_001011682.2|	33.79	11.8	-1.51781	1.89345e-15	2.43515e-14	Bos taurus glycosyltransferase (C3orf39), mRNA
gi|78369265|ref|NM_001035452.1|	39.15	13.68	-1.51694	1.18185e-17	1.71593e-16	Bos taurus bolA homolog 3 (E. coli) (BOLA3), mRNA
gi|115495736|ref|NM_001076258.1|	41.12	14.37	-1.51678	1.80204e-18	2.70122e-17	Bos taurus ubiquitin-conjugating enzyme E2N (UBC13 homolog, yeast) (UBE2N), mRNA
gi|164420776|ref|NM_001075628.2|	14.66	5.13	-1.51485	1.86152e-07	1.08074e-06	Bos taurus endoplasmic reticulum aminopeptidase 2 (ERAP2), mRNA
gi|155372132|ref|NM_001101206.1|	16.63	5.82	-1.5147	2.7385e-08	1.74691e-07	Bos taurus Yip1 domain family, member 6 (YIPF6), mRNA
gi|297462137|ref|XR_083018.1|	10.73	3.76	-1.51285	8.83874e-06	4.08629e-05	PREDICTED: Bos taurus zinc finger protein 347-like (LOC100335553), miscRNA
gi|114051573|ref|NM_001046153.1|	37.55	13.17	-1.51156	6.58214e-17	9.14834e-16	Bos taurus chromosome 8 open reading frame 33 ortholog (C14H8orf33), mRNA
gi|297462758|ref|XR_083061.1|	24.85	8.72	-1.51085	1.14561e-11	1.02266e-10	PREDICTED: Bos taurus zinc transporter ZIP11-like (LOC100336033), miscRNA
gi|157428039|ref|NM_001105458.1|	16.09	5.65	-1.50984	4.89976e-08	3.06986e-07	Bos taurus ring finger protein 219 (RNF219), mRNA
gi|149642934|ref|NM_001099064.1|	86.18	30.28	-1.50899	1.01925e-36	2.82431e-35	Bos taurus CUE domain containing 1 (CUEDC1), mRNA
gi|62751840|ref|NM_001015574.1|	8.76	3.08	-1.508	6.2156e-05	0.000249419	Bos taurus sideroflexin 1 (SFXN1), mRNA
gi|77735428|ref|NM_001034235.1|	168.78	59.36	-1.50758	3.61e-70	1.52453e-68	Bos taurus proteasome (prosome, macropain) subunit, alpha type, 3 (PSMA3), mRNA
gi|115497015|ref|NM_001076549.1|	12.16	4.28	-1.50646	2.29376e-06	1.15729e-05	Bos taurus zinc finger protein 181 (ZNF181), mRNA
gi|115496615|ref|NM_001076018.1|	15.02	5.3	-1.50282	1.57028e-07	9.20786e-07	Bos taurus methylenetetrahydrofolate dehydrogenase (NADP+ dependent) 1-like (MTHFD1L), nuclear gene encoding mitochondrial protein, mRNA
gi|255652974|ref|NM_001163929.1|	55.25	19.5	-1.5025	5.74902e-24	1.12221e-22	Bos taurus acetoacetyl-CoA synthetase (AACS), mRNA
gi|116004102|ref|NM_001076945.1|	47.2	16.76	-1.49376	1.5596e-20	2.56546e-19	Bos taurus stearoyl-CoA desaturase 5 (SCD5), mRNA
gi|114051382|ref|NM_001046179.1|	15.91	5.65	-1.49361	7.39376e-08	4.51961e-07	Bos taurus RAD51 homolog (RecA homolog, E. coli) (S. cerevisiae) (RAD51), mRNA
gi|149642940|ref|NM_001098945.1|	427.3	151.9	-1.49213	3.87414e-172	2.48397e-170	Bos taurus high-mobility group nucleosomal binding domain 2 (HMGN2), mRNA
gi|115497279|ref|NM_001076479.1|	54.35	19.33	-1.49144	2.27688e-23	4.29187e-22	Bos taurus small nuclear ribonucleoprotein D3 polypeptide 18kDa (SNRPD3), mRNA
gi|70778773|ref|NM_001025337.1|	35.58	12.66	-1.49079	8.24616e-16	1.08435e-14	Bos taurus geminin, DNA replication inhibitor (GMNN), mRNA
gi|297477856|ref|XM_002689633.1|	62.93	22.41	-1.48961	9.10236e-27	1.94066e-25	PREDICTED: Bos taurus phosphatidylinositol-4-phosphate 5-kinase, type I, beta (PIP5K1B), mRNA
gi|156121144|ref|NM_001102250.1|	7.69	2.74	-1.48881	0.000204886	0.000749258	Bos taurus Kv channel interacting protein 2 (KCNIP2), mRNA
gi|156120708|ref|NM_001102031.1|	7.69	2.74	-1.48881	0.000204886	0.000748947	Bos taurus FAST kinase domains 1 (FASTKD1), mRNA
gi|153792363|ref|NM_001099712.1|	18.24	6.5	-1.48859	9.20736e-09	6.25502e-08	Bos taurus GTPase, IMAP family member 6 (GIMAP6), mRNA
gi|115496995|ref|NM_001076056.1|	18.24	6.5	-1.48859	9.20736e-09	6.25019e-08	Bos taurus protein phosphatase methylesterase 1 (PPME1), mRNA
gi|114053208|ref|NM_001046217.1|	10.55	3.76	-1.48844	1.33882e-05	5.99705e-05	Bos taurus interferon stimulated exonuclease gene 20kDa-like 2 (ISG20L2), mRNA
gi|72534821|ref|NM_001031769.1|	47.38	16.94	-1.48384	1.97297e-20	3.2273e-19	Bos taurus Ly1 antibody reactive homolog (mouse) (LYAR), mRNA
gi|154152172|ref|NM_001100368.1|	51.13	18.3	-1.48233	6.9214e-22	1.21111e-20	Bos taurus hypothetical LOC515358 (LOC515358), mRNA
gi|31341540|ref|NM_174611.2|	14.3	5.13	-1.47898	4.23714e-07	2.35266e-06	Bos taurus solute carrier family 6 (neurotransmitter transporter, creatine), member 8 (SLC6A8), mRNA
gi|62751981|ref|NM_001015566.1|	128.73	46.19	-1.4787	1.84079e-52	6.54637e-51	Bos taurus proteasome (prosome, macropain) subunit, alpha type, 5 (PSMA5), mRNA
gi|83035040|ref|NM_001037586.1|	12.87	4.62	-1.47805	1.62088e-06	8.28743e-06	Bos taurus TATA box binding protein (TBP)-associated factor, RNA polymerase I, D, 41kDa (TAF1D), mRNA
gi|89886136|ref|NM_001014870.2|	63.65	22.92	-1.47355	1.22564e-26	2.60678e-25	Bos taurus transmembrane protein 106A (TMEM106A), mRNA
gi|84000328|ref|NM_001038172.1|	18.95	6.84	-1.47013	6.5214e-09	4.49992e-08	Bos taurus phosphoglycolate phosphatase (PGP), mRNA
gi|149642678|ref|NM_001098880.1|	8.05	2.91	-1.46797	0.000171022	0.000636011	Bos taurus IQ motif containing GTPase activating protein 3 (IQGAP3), mRNA
gi|139948916|ref|NM_001083755.1|	14.66	5.3	-1.46782	3.55698e-07	1.98504e-06	Bos taurus CCR4-NOT transcription complex, subunit 10 (CNOT10), mRNA
gi|155372130|ref|NM_001101205.1|	11.8	4.28	-1.4631	5.2227e-06	2.4987e-05	Bos taurus WEE1 homolog (S. pombe) (WEE1), mRNA
gi|157785556|ref|NM_001105635.1|	16.98	6.16	-1.46283	4.39694e-08	2.76271e-07	Bos taurus hypothetical LOC617776 (LOC617776), mRNA
gi|115494961|ref|NM_001075170.1|	14.12	5.13	-1.46071	6.36288e-07	3.43314e-06	Bos taurus MAK16 homolog (S. cerevisiae) (MAK16), mRNA
gi|89191839|ref|NM_001014937.2|	33.43	12.15	-1.46019	1.52574e-14	1.84348e-13	Bos taurus cytochrome b-561 domain containing 2 (CYB561D2), mRNA
gi|262118231|ref|NM_001166555.1|	8.94	3.25	-1.45984	7.87542e-05	0.000311331	Bos taurus Tctex1 domain containing 2 (TCTEX1D2), mRNA
gi|122692384|ref|NM_001080343.1|	32.36	11.8	-1.45542	4.7759e-14	5.57125e-13	Bos taurus zinc finger, matrin type 2 (ZMAT2), mRNA
gi|32880211|ref|NM_182651.1|	43.45	15.91	-1.44942	2.9481e-18	4.38917e-17	Bos taurus DNA (cytosine-5-)-methyltransferase 1 (DNMT1), mRNA
gi|77736162|ref|NM_001034608.1|	15.38	5.65	-1.44473	2.49764e-07	1.42278e-06	Bos taurus mitochondrial ribosomal protein L18 (MRPL18), nuclear gene encoding mitochondrial protein, mRNA
gi|297462299|ref|XR_083047.1|	20.02	7.36	-1.44366	3.85884e-09	2.74018e-08	PREDICTED: Bos taurus clathrin heavy chain 1 (LOC100335505), miscRNA
gi|62751338|ref|NM_001015615.1|	184.87	68.08	-1.44121	8.27566e-72	3.5634e-70	Bos taurus proteasome (prosome, macropain) subunit, beta type, 2 (PSMB2), mRNA
gi|84000290|ref|NM_001038158.1|	12.52	4.62	-1.43827	3.6495e-06	1.77898e-05	Bos taurus myeloid leukemia factor 1 (MLF1), mRNA
gi|115497977|ref|NM_001075816.1|	54.71	20.19	-1.43816	2.33982e-22	4.18594e-21	Bos taurus chromosome 1 open reading frame 57 ortholog (C28H1orf57), mRNA
gi|62460485|ref|NM_001014897.1|	40.76	15.05	-1.43739	5.03716e-17	7.04561e-16	Bos taurus thioredoxin-like 4B (TXNL4B), mRNA
gi|114051314|ref|NM_001046039.1|	48.63	17.96	-1.43706	5.15314e-20	8.32081e-19	Bos taurus small nuclear ribonucleoprotein polypeptide A (SNRPA), mRNA
gi|77735674|ref|NM_001034363.1|	301.26	111.36	-1.43578	3.28622e-115	1.79293e-113	Bos taurus RNA binding motif (RNP1, RRM) protein 3 (RBM3), mRNA
gi|77735852|ref|NM_001034449.1|	90.29	33.53	-1.42911	1.5918e-35	4.30227e-34	Bos taurus karyopherin alpha 2 (RAG cohort 1, importin alpha 1) (KPNA2), mRNA
gi|157785632|ref|NM_001105620.1|	71.87	26.69	-1.42909	1.28533e-28	2.94787e-27	Bos taurus ankyrin 3, node of Ranvier (ankyrin G) (ANK3), mRNA
gi|115496729|ref|NM_001076365.1|	40.41	15.05	-1.42495	1.10358e-16	1.50526e-15	Bos taurus YEATS domain containing 4 (YEATS4), mRNA
gi|75812925|ref|NM_001033611.1|	59.54	22.24	-1.4207	8.96936e-24	1.724e-22	Bos taurus uncoupling protein 2 (mitochondrial, proton carrier) (UCP2), nuclear gene encoding mitochondrial protein, mRNA
gi|84000078|ref|NM_001038055.1|	11.44	4.28	-1.4184	1.17146e-05	5.30143e-05	Bos taurus chromosome 15 open reading frame 23 ortholog (C10H15orf23), mRNA
gi|134085947|ref|NM_001083506.1|	12.34	4.62	-1.41738	5.44686e-06	2.60028e-05	Bos taurus programmed cell death 1 (PDCD1), mRNA
gi|30794293|ref|NM_180999.1|	12.34	4.62	-1.41738	5.44686e-06	2.59887e-05	Bos taurus lysozyme C-2 (LYZ2), mRNA
gi|77735630|ref|NM_001034339.1|	25.57	9.58	-1.41635	5.33812e-11	4.49138e-10	Bos taurus interleukin 11 receptor, alpha (IL11RA), mRNA
gi|115496761|ref|NM_001076369.1|	59.36	22.24	-1.41633	1.32273e-23	2.5149e-22	Bos taurus cyclin-dependent kinase 2 associated protein 1 (CDK2AP1), mRNA
gi|114051058|ref|NM_001046013.1|	13.23	4.96	-1.4154	2.53804e-06	1.2725e-05	Bos taurus ganglioside induced differentiation associated protein 2 (GDAP2), mRNA
gi|297459090|ref|XM_001788261.2|	9.12	3.42	-1.41504	9.83646e-05	0.000384871	PREDICTED: Bos taurus Fanconi anemia, complementation group M (LOC100139798), mRNA
gi|157427917|ref|NM_001105396.1|	23.24	8.72	-1.41421	4.22424e-10	3.28079e-09	Bos taurus ATP-binding cassette, sub-family D (ALD), member 3 (ABCD3), mRNA
gi|114051839|ref|NM_001046413.1|	24.14	9.07	-1.41225	1.9962e-10	1.59988e-09	Bos taurus 3-hydroxyisobutyryl-CoA hydrolase (HIBCH), nuclear gene encoding mitochondrial protein, mRNA
gi|115495810|ref|NM_001076252.1|	15.02	5.65	-1.41056	5.5407e-07	3.02483e-06	Bos taurus mago-nashi homolog B (Drosophila) (MAGOHB), mRNA
gi|297492301|ref|XM_002699408.1|	10.91	4.11	-1.40844	2.1e-05	9.08242e-05	PREDICTED: Bos taurus leucine-rich repeats and death domain containing (LRDD), mRNA
gi|116004446|ref|NM_001077114.1|	62.22	23.44	-1.40841	1.78034e-24	3.53014e-23	Bos taurus HIG1 domain family, member 1D (HIGD1D), mRNA
gi|149642640|ref|NM_001099150.1|	77.41	29.25	-1.40408	6.31562e-30	1.51162e-28	Bos taurus D-dopachrome tautomerase (DDT), mRNA
gi|134085804|ref|NM_001083375.1|	137.13	51.83	-1.40368	1.0756e-51	3.76416e-50	Bos taurus hydroxysteroid (17-beta) dehydrogenase 7 (HSD17B7), mRNA
gi|84370062|ref|NM_001038516.1|	16.27	6.16	-1.40121	2.16284e-07	1.24335e-06	Bos taurus von Hippel-Lindau binding protein 1 (VBP1), mRNA
gi|123959763|ref|NM_001080735.1|	34.33	13	-1.40096	4.52504e-14	5.29973e-13	Bos taurus transcription termination factor, RNA polymerase II (TTF2), mRNA
gi|115496207|ref|NM_001075746.1|	27.53	10.43	-1.40027	1.4771e-11	1.30008e-10	Bos taurus guanylate binding protein 5 (GBP5), mRNA
gi|154152194|ref|NM_001100381.1|	178.97	67.91	-1.39802	1.58124e-66	6.37137e-65	Bos taurus solute carrier family 31 (copper transporters), member 1 (SLC31A1), mRNA
gi|77736448|ref|NM_001034752.1|	44.16	16.76	-1.39772	1.27566e-17	1.84604e-16	Bos taurus DEAD (Asp-Glu-Ala-Asp) box polypeptide 39 (DDX39), mRNA
gi|77736460|ref|NM_001034758.1|	77.06	29.25	-1.39755	1.36222e-29	3.20796e-28	Bos taurus isoamyl acetate-hydrolyzing esterase 1 homolog (S. cerevisiae) (IAH1), mRNA
gi|77735638|ref|NM_001034343.1|	13.05	4.96	-1.39564	3.7699e-06	1.8336e-05	Bos taurus mitochondrial ribosomal protein S7 (MRPS7), nuclear gene encoding mitochondrial protein, mRNA
gi|157074191|ref|NM_001103340.1|	11.26	4.28	-1.39552	1.74421e-05	7.63004e-05	Bos taurus family with sequence similarity 119, member B (FAM119B), mRNA
gi|114053306|ref|NM_001046553.1|	29.68	11.29	-1.39445	2.76996e-12	2.65336e-11	Bos taurus LSM5 homolog, U6 small nuclear RNA associated (S. cerevisiae) (LSM5), mRNA
gi|31341443|ref|NM_174648.2|	58.46	22.24	-1.39429	9.11132e-23	1.68138e-21	Bos taurus male-enhanced antigen 1 (MEA1), mRNA
gi|77735728|ref|NM_001034387.1|	58.46	22.24	-1.39429	9.11132e-23	1.67786e-21	Bos taurus nucleoporin 85kDa (NUP85), mRNA
gi|134085413|ref|NM_176671.3|	34.15	13	-1.39337	6.65976e-14	7.64697e-13	Bos taurus ATPase, H+ transporting, lysosomal 56/58kDa, V1 subunit B2 (ATP6V1B2), transcript variant 2, mRNA
gi|157279864|ref|NM_001104977.1|	78.49	29.94	-1.39043	6.7011e-30	1.59952e-28	Bos taurus cell division cycle associated 7-like (CDCA7L), mRNA
gi|77735968|ref|NM_001034511.1|	56.85	21.72	-1.38814	4.91032e-22	8.66109e-21	Bos taurus adaptor-related protein complex 1, mu 2 subunit (AP1M2), mRNA
gi|31342251|ref|NM_174346.2|	270.33	103.32	-1.3876	1.89726e-98	9.63327e-97	Bos taurus heat shock 10kDa protein 1 (chaperonin 10) (HSPE1), mRNA
gi|61888853|ref|NM_001013587.1|	210.79	80.57	-1.38749	3.61266e-77	1.60271e-75	Bos taurus malate dehydrogenase 2, NAD (mitochondrial) (MDH2), nuclear gene encoding mitochondrial protein, mRNA
gi|77735764|ref|NM_001034405.1|	13.41	5.13	-1.38628	3.13218e-06	1.54221e-05	Bos taurus methyl-CpG binding domain protein 4 (MBD4), mRNA
gi|115496389|ref|NM_001076002.1|	13.41	5.13	-1.38628	3.13218e-06	1.54135e-05	Bos taurus solute carrier family 25, member 33 (SLC25A33), mRNA
gi|114052373|ref|NM_001046344.1|	8.94	3.42	-1.38628	0.000146715	0.000552873	Bos taurus chromosome 12 open reading frame 52 ortholog (C17H12orf52), mRNA
gi|156523089|ref|NM_001102489.1|	8.94	3.42	-1.38628	0.000146715	0.000552636	Bos taurus SDA1 domain containing 1 (SDAD1), mRNA
gi|224922742|ref|NR_003958.2|	244.58	93.57	-1.38619	4.06046e-89	1.93843e-87	Bos taurus H19, imprinted maternally expressed transcript (non-protein coding) (H19), non-coding RNA
gi|94966991|ref|NM_001040599.1|	34.86	13.34	-1.38581	4.64784e-14	5.4363e-13	Bos taurus eukaryotic translation elongation factor 1 epsilon 1 (EEF1E1), mRNA
gi|75832115|ref|NM_001015590.2|	20.56	7.87	-1.3854	7.32434e-09	5.01849e-08	Bos taurus inter-alpha (globulin) inhibitor H4 (plasma Kallikrein-sensitive glycoprotein) (ITIH4), mRNA
gi|156120550|ref|NM_001101951.1|	16.98	6.5	-1.38532	1.49937e-07	8.82148e-07	Bos taurus numb homolog (Drosophila) (NUMB), mRNA
gi|297468652|ref|XM_612160.5|	15.2	5.82	-1.38498	6.83186e-07	3.66816e-06	PREDICTED: Bos taurus mutagen-sensitive 101-like (TOPBP1), partial mRNA
gi|117935056|ref|NM_001024524.2|	11.62	4.45	-1.38473	1.4473e-05	6.43373e-05	Bos taurus dihydroxyacetone kinase 2 homolog (S. cerevisiae) (DAK), mRNA
gi|115497071|ref|NM_001076393.1|	10.73	4.11	-1.38444	3.12248e-05	0.000131046	Bos taurus eukaryotic translation initiation factor 1A domain containing (EIF1AD), mRNA
gi|122692470|ref|NM_001080298.1|	42.37	16.25	-1.3826	1.01435e-16	1.38786e-15	Bos taurus nipsnap homolog 3A (C. elegans) (NIPSNAP3A), mRNA
gi|31342561|ref|NM_174220.2|	250.66	96.14	-1.38252	6.23674e-91	3.06053e-89	Bos taurus tyrosyl-tRNA synthetase (YARS), mRNA
gi|114052748|ref|NM_001046551.1|	68.48	26.34	-1.37843	5.91e-26	1.22437e-24	Bos taurus chemokine (C-X-C motif) ligand 10 (CXCL10), mRNA
gi|115495808|ref|NM_001076173.1|	16.45	6.33	-1.37781	2.6593e-07	1.50705e-06	Bos taurus SPRY domain containing 4 (SPRYD4), mRNA
gi|297462520|ref|XM_001252475.3|	13.77	5.3	-1.37746	2.60034e-06	1.30076e-05	PREDICTED: Bos taurus transducer of ERBB2, 1, transcript variant 1 (TOB1), mRNA
gi|149773546|ref|NM_001098921.1|	29.32	11.29	-1.37684	5.9833e-12	5.46902e-11	Bos taurus nucleoporin 93kDa (NUP93), mRNA
gi|139949148|ref|NM_001083717.1|	43.98	16.94	-1.37641	3.3683e-17	4.77212e-16	Bos taurus carbonyl reductase 4 (CBR4), mRNA
gi|114052878|ref|NM_001046227.1|	15.55	5.99	-1.37629	5.67788e-07	3.09587e-06	Bos taurus hypothetical LOC516719 (MGC137708), mRNA
gi|88319947|ref|NM_001015652.2|	15.55	5.99	-1.37629	5.67788e-07	3.09395e-06	Bos taurus chromosome 15 open reading frame 44 ortholog (C10H15orf44), mRNA
gi|115495844|ref|NM_001075509.1|	23.96	9.24	-1.37466	5.33394e-10	4.09557e-09	Bos taurus transcription factor AP-2 gamma (activating enhancer binding protein 2 gamma) (TFAP2C), mRNA
gi|84579844|ref|NM_001038678.1|	22.17	8.55	-1.37461	2.39416e-09	1.73517e-08	Bos taurus non-SMC element 4 homolog A (S. cerevisiae) (NSMCE4A), mRNA
gi|116004148|ref|NM_001076963.1|	21.28	8.21	-1.37404	5.07794e-09	3.55132e-08	Bos taurus beta-1,3-N-acetylgalactosaminyltransferase 1 (globoside blood group) (B3GALNT1), mRNA
gi|115495638|ref|NM_001075159.1|	29.68	11.46	-1.37288	4.98808e-12	4.58799e-11	Bos taurus solute carrier family 25 (mitochondrial carrier: glutamate), member 22 (SLC25A22), nuclear gene encoding mitochondrial protein, mRNA
gi|297489902|ref|XM_002697968.1|	20.38	7.87	-1.37272	1.07789e-08	7.24975e-08	PREDICTED: Bos taurus rhomboid protease 1-like (LOC100336895), mRNA
gi|115495634|ref|NM_001075438.1|	11.08	4.28	-1.37228	2.58654e-05	0.000109812	Bos taurus translocase of outer mitochondrial membrane 40 homolog (yeast) (TOMM40), nuclear gene encoding mitochondrial protein, mRNA
gi|114052568|ref|NM_001046319.1|	17.7	6.84	-1.37168	1.03678e-07	6.21643e-07	Bos taurus mitochondrial ribosomal protein S22 (MRPS22), nuclear gene encoding mitochondrial protein, mRNA
gi|78369341|ref|NM_001035323.1|	16.81	6.5	-1.37081	2.20974e-07	1.26699e-06	Bos taurus stromal cell-derived factor 2-like 1 (SDF2L1), mRNA
gi|114050794|ref|NM_001046465.1|	8.4	3.25	-1.36995	0.000264052	0.00094942	Bos taurus WD repeat domain 92 (WDR92), mRNA
gi|158519842|ref|NM_001110074.1|	40.23	15.57	-1.3695	9.60964e-16	1.25799e-14	Bos taurus ribosomal RNA processing 7 homolog A (S. cerevisiae) (RRP7A), mRNA
gi|161621266|ref|NM_001038112.3|	118	45.67	-1.36947	3.91656e-43	1.21997e-41	Bos taurus FK506 binding protein 3, 25kDa (FKBP3), mRNA
gi|115495150|ref|NM_001075758.1|	30.04	11.63	-1.36903	4.15692e-12	3.87215e-11	Bos taurus solute carrier family 33 (acetyl-CoA transporter), member 1 (SLC33A1), mRNA
gi|115495096|ref|NM_001075967.1|	15.91	6.16	-1.36893	4.7158e-07	2.60526e-06	Bos taurus tRNA selenocysteine 1 associated protein 1 (TRNAU1AP), mRNA
gi|115495376|ref|NM_001075803.1|	91	35.24	-1.36865	1.25963e-33	3.28327e-32	Bos taurus fumarate hydratase (FH), nuclear gene encoding mitochondrial protein, mRNA
gi|77736114|ref|NM_001034584.1|	29.14	11.29	-1.36796	8.77184e-12	7.90275e-11	Bos taurus mutS homolog 2, colon cancer, nonpolyposis type 1 (E. coli) (MSH2), mRNA
gi|119890693|ref|XM_582113.3|	20.74	8.04	-1.36715	8.96558e-09	6.09548e-08	PREDICTED: Bos taurus peroxisomal biogenesis factor 1 (PEX1), mRNA
gi|115497293|ref|NM_001075267.1|	33.08	12.83	-1.36644	3.69628e-13	3.8884e-12	Bos taurus canopy 2 homolog (zebrafish) (CNPY2), mRNA
gi|129277506|ref|NM_001082604.1|	31.29	12.15	-1.36475	1.64209e-12	1.628e-11	Bos taurus Leo1, Paf1/RNA polymerase II complex component, homolog (S. cerevisiae) (LEO1), mRNA
gi|255652998|ref|NM_001163939.1|	43.62	16.94	-1.36456	7.20652e-17	9.95316e-16	Bos taurus transmembrane protein 63B (TMEM63B), mRNA
gi|119331183|ref|NM_001079777.1|	18.95	7.36	-1.36442	4.04794e-08	2.55256e-07	Bos taurus hypothetical protein LOC526597 (LOC526597), mRNA
gi|77736010|ref|NM_001034532.1|	35.22	13.68	-1.36433	6.9443e-14	7.9529e-13	Bos taurus pyridine nucleotide-disulphide oxidoreductase domain 2 (PYROXD2), mRNA
gi|149944720|ref|NM_001099035.1|	10.55	4.11	-1.36003	4.62318e-05	0.000188708	Bos taurus glutathione S-transferase, C-terminal domain containing (GSTCD), mRNA
gi|77736102|ref|NM_001034578.1|	9.65	3.76	-1.3598	0.000100149	0.000390981	Bos taurus leucine rich repeat containing 59 (LRRC59), mRNA
gi|114050758|ref|NM_001046003.1|	18.42	7.18	-1.35922	7.15334e-08	4.38485e-07	Bos taurus malignant T cell amplified sequence 1 (MCTS1), mRNA
gi|156523177|ref|NM_001102533.1|	24.14	9.41	-1.35916	6.50942e-10	4.96343e-09	Bos taurus cAMP responsive element binding protein 3-like 2 (CREB3L2), mRNA
gi|115496547|ref|NM_001076347.1|	24.14	9.41	-1.35916	6.50942e-10	4.95913e-09	Bos taurus proteasome (prosome, macropain) assembly chaperone 1 (PSMG1), mRNA
gi|78045498|ref|NM_001035049.1|	8.76	3.42	-1.35693	0.000217746	0.000790691	Bos taurus SHQ1 homolog (S. cerevisiae) (SHQ1), mRNA
gi|27806080|ref|NM_174431.1|	216.69	84.68	-1.35554	1.42275e-76	6.28011e-75	Bos taurus peroxiredoxin 1 (PRDX1), mRNA
gi|115495026|ref|NM_001075148.1|	417.65	163.36	-1.35424	1.33684e-145	7.93431e-144	Bos taurus heat shock 70kDa protein 5 (glucose-regulated protein, 78kDa) (HSPA5), mRNA
gi|164414731|ref|NM_001113234.1|	65.44	25.66	-1.35065	3.63934e-24	7.13571e-23	Bos taurus anaphase promoting complex subunit 13 (ANAPC13), mRNA
gi|157074103|ref|NM_001103294.1|	10.91	4.28	-1.34997	3.81984e-05	0.000158122	Bos taurus general transcription factor IIE, polypeptide 1, alpha 56kDa (GTF2E1), mRNA
gi|115497089|ref|NM_001076067.1|	37.9	14.88	-1.34882	1.32252e-14	1.60456e-13	Bos taurus proteasome (prosome, macropain) 26S subunit, non-ATPase, 14 (PSMD14), mRNA
gi|153792761|ref|NM_001099699.1|	16.98	6.67	-1.34808	2.6928e-07	1.52309e-06	Bos taurus chromosome 19 open reading frame 52 ortholog (C7H19ORF52), mRNA
gi|297488287|ref|XM_002696771.1|	50.06	19.67	-1.34766	8.65072e-19	1.31014e-17	PREDICTED: Bos taurus hypothetical protein LOC100335527 (LOC100335527), mRNA
gi|94966983|ref|NM_001040598.1|	86.18	33.87	-1.34735	3.32982e-31	8.17015e-30	Bos taurus chromosome 1 open reading frame 93 ortholog (C16H1orf93), mRNA
gi|187960115|ref|NM_001045969.2|	75.27	29.59	-1.34697	1.91062e-27	4.21681e-26	Bos taurus aldehyde dehydrogenase 7 family, member A1 (ALDH7A1), mRNA
gi|297472366|ref|XR_083612.1|	22.17	8.72	-1.34621	4.2726e-09	3.01692e-08	PREDICTED: Bos taurus ribosomal protein SA-like (LOC786771), miscRNA
gi|34147040|ref|NM_183085.1|	16.09	6.33	-1.34589	5.74512e-07	3.12671e-06	Bos taurus partner of NOB1 homolog (S. cerevisiae) (PNO1), mRNA
gi|149643096|ref|NM_001099180.1|	16.09	6.33	-1.34589	5.74512e-07	3.12478e-06	Bos taurus TP53 regulating kinase (TP53RK), mRNA
gi|77404222|ref|NM_001034057.1|	53.46	21.04	-1.34533	6.5134e-20	1.04405e-18	Bos taurus CDGSH iron sulfur domain 1 (CISD1), mRNA
gi|31343070|ref|NM_174000.2|	1153.71	454.51	-1.3439	0	0	Bos taurus calreticulin (CALR), mRNA
gi|160333256|ref|NM_001014910.2|	11.26	4.45	-1.33933	3.15406e-05	0.000132182	Bos taurus hemoglobin, beta, epsilon 4 (HBE4), mRNA
gi|123959773|ref|NM_001080737.1|	11.26	4.45	-1.33933	3.15406e-05	0.000132119	Bos taurus KTI12 homolog, chromatin associated (S. cerevisiae) (KTI12), mRNA
gi|114053270|ref|NM_001045967.1|	20.74	8.21	-1.33696	1.59502e-08	1.04635e-07	Bos taurus guanine nucleotide binding protein-like 2 (nucleolar) (GNL2), mRNA
gi|166795318|ref|NM_001114192.1|	112.46	44.65	-1.33268	1.40809e-39	4.10918e-38	Bos taurus heat shock 70kDa protein 4 (HSPA4), mRNA
gi|84370038|ref|NM_001038504.1|	13.77	5.47	-1.33192	4.65306e-06	2.24204e-05	Bos taurus zinc finger protein 259 (ZNF259), mRNA
gi|134085650|ref|NM_001083473.1|	13.77	5.47	-1.33192	4.65306e-06	2.24082e-05	Bos taurus cyclin-dependent kinase 18 (CDK18), mRNA
gi|154152064|ref|NM_001100292.1|	65.44	26	-1.33166	1.12272e-23	2.14391e-22	Bos taurus polymerase (RNA) I polypeptide B, 128kDa (POLR1B), mRNA
gi|77736000|ref|NM_001034527.1|	98.33	39.17	-1.32788	1.25428e-34	3.30859e-33	Bos taurus complement component 1, q subcomponent binding protein (C1QBP), nuclear gene encoding mitochondrial protein, mRNA
gi|149642918|ref|NM_001098910.1|	52.38	20.87	-1.32759	3.47582e-19	5.36584e-18	Bos taurus embryonal Fyn-associated substrate (EFS), mRNA
gi|297483968|ref|XM_002693961.1|	357.04	142.32	-1.32695	5.79482e-121	3.20136e-119	PREDICTED: Bos taurus MOCO sulphurase C-terminal domain containing 1-like (MOSC1), mRNA
gi|84370054|ref|NM_001038511.1|	19.31	7.7	-1.32642	5.96168e-08	3.69044e-07	Bos taurus polymerase (RNA) III (DNA directed) polypeptide C (62kD) (POLR3C), mRNA
gi|115496333|ref|NM_001075362.1|	15.02	5.99	-1.32626	1.79626e-06	9.14686e-06	Bos taurus FtsJ homolog 3 (E. coli) (FTSJ3), mRNA
gi|155372198|ref|NM_001101240.1|	42.02	16.76	-1.32605	1.1979e-15	1.55197e-14	Bos taurus metaxin 2 (MTX2), nuclear gene encoding mitochondrial protein, mRNA
gi|158508565|ref|NM_001110004.1|	77.59	30.96	-1.32547	1.34902e-27	3.00755e-26	Bos taurus HECT, UBA and WWE domain containing 1 (HUWE1), mRNA
gi|118150881|ref|NM_001077886.1|	28.25	11.29	-1.32321	5.79042e-11	4.85798e-10	Bos taurus thioredoxin-like 1 (TXNL1), mRNA
gi|77736224|ref|NM_001034637.1|	11.98	4.79	-1.32253	2.1469e-05	9.25791e-05	Bos taurus solute carrier family 35 (CMP-sialic acid transporter), member A1 (SLC35A1), mRNA
gi|149643030|ref|NM_001099103.1|	19.67	7.87	-1.32156	4.93624e-08	3.08612e-07	Bos taurus hypothetical LOC540019 (MGC159903), mRNA
gi|77735886|ref|NM_001034468.1|	190.05	76.12	-1.32003	9.54136e-65	3.77528e-63	Bos taurus glutaminyl-tRNA synthetase (QARS), mRNA
gi|115496018|ref|NM_001076231.1|	20.92	8.38	-1.31986	1.92547e-08	1.25284e-07	Bos taurus histone deacetylase 8 (HDAC8), mRNA
gi|31343121|ref|NM_173980.2|	509.01	203.91	-1.31976	3.30466e-170	2.10349e-168	Bos taurus perilipin 2 (PLIN2), mRNA
gi|32189333|ref|NM_174659.1|	85.82	34.38	-1.31974	3.7352e-30	8.96448e-29	Bos taurus solute carrier family 25 (mitochondrial carrier; adenine nucleotide translocator), member 5 (SLC25A5), nuclear gene encoding mitochondrial protein, mRNA
gi|62751586|ref|NM_001015671.1|	23.06	9.24	-1.31943	3.55152e-09	2.53424e-08	Bos taurus BCS1-like (S. cerevisiae) (BCS1L), nuclear gene encoding mitochondrial protein, mRNA
gi|118151385|ref|NM_001077863.1|	26.46	10.61	-1.31839	2.58052e-10	2.03843e-09	Bos taurus asparagine-linked glycosylation 14 homolog (ALG14), mRNA
gi|62751607|ref|NM_001015584.1|	22.17	8.9	-1.31673	7.5217e-09	5.1497e-08	Bos taurus WD repeat domain 77 (WDR77), mRNA
gi|118150877|ref|NM_001077883.1|	17.88	7.18	-1.31629	2.23124e-07	1.27765e-06	Bos taurus dihydrofolate reductase (DHFR), mRNA
gi|77735508|ref|NM_001034277.1|	54.53	21.9	-1.31612	1.14718e-19	1.81564e-18	Bos taurus serine/arginine-rich splicing factor 7 (SRSF7), mRNA
gi|116004156|ref|NM_001076967.1|	39.15	15.74	-1.31458	1.6069e-14	1.93888e-13	Bos taurus transforming growth factor beta regulator 4 (TBRG4), mRNA
gi|156120412|ref|NM_001101882.1|	42.55	17.11	-1.31432	1.19698e-15	1.55306e-14	Bos taurus inositol polyphosphate-5-phosphatase, 145kDa (INPP5D), mRNA
gi|118151279|ref|NM_001078106.1|	48.45	19.5	-1.31302	1.40378e-17	2.0281e-16	Bos taurus cleavage and polyadenylation specific factor 6, 68kDa (CPSF6), mRNA
gi|195539532|ref|NM_001130762.1|	10.19	4.11	-1.30994	0.000100025	0.000390672	Bos taurus elongation protein 3 homolog (S. cerevisiae) (ELP3), mRNA
gi|156120330|ref|NM_001101841.1|	199.88	80.74	-1.30778	4.65568e-67	1.89331e-65	Bos taurus RNA binding protein S1, serine-rich domain (RNPS1), mRNA
gi|77404249|ref|NM_001034040.1|	170.21	68.77	-1.30746	2.3938e-57	8.83493e-56	Bos taurus proteasome (prosome, macropain) subunit, beta type, 10 (PSMB10), mRNA
gi|164518977|ref|NM_001113321.1|	154.11	62.27	-1.30735	4.31874e-52	1.52967e-50	Bos taurus diazepam binding inhibitor (GABA receptor modulator, acyl-CoA binding protein) (DBI), mRNA
gi|165973993|ref|NM_001113728.1|	12.69	5.13	-1.30666	1.45875e-05	6.47482e-05	Bos taurus latrophilin 1 (LPHN1), mRNA
gi|157427943|ref|NM_001105409.1|	26.64	10.78	-1.30524	3.09976e-10	2.43763e-09	Bos taurus menage a trois homolog 1, cyclin H assembly factor (Xenopus laevis) (MNAT1), mRNA
gi|149642988|ref|NM_001098962.1|	63.83	25.83	-1.30519	1.78069e-22	3.22506e-21	Bos taurus coiled-coil domain containing 43 (CCDC43), mRNA
gi|126165257|ref|NM_001081711.1|	11.8	4.79	-1.30069	3.13666e-05	0.000131578	Bos taurus SUMO1 activating enzyme subunit 1 (SAE1), mRNA
gi|115497353|ref|NM_001076093.1|	30.75	12.49	-1.29981	1.5574e-11	1.36939e-10	Bos taurus similar to Polycystic kidney disease and receptor for egg jelly related protein precursor (PKD and REJ homolog) (LOC537366), mRNA
gi|115496693|ref|NM_001076362.1|	177.71	72.19	-1.29965	2.89082e-59	1.08983e-57	Bos taurus biogenesis of lysosomal organelles complex-1, subunit 1 (BLOC1S1), mRNA
gi|115496739|ref|NM_001076028.1|	26.1	10.61	-1.29863	5.41718e-10	4.15585e-09	Bos taurus deoxyribose-phosphate aldolase (putative) (DERA), mRNA
gi|118601893|ref|NM_001079650.1|	27.35	11.12	-1.29838	2.12518e-10	1.69397e-09	Bos taurus WD repeat domain 83 (WDR83), mRNA
gi|115497857|ref|NM_001075608.1|	62.58	25.49	-1.29577	7.72e-22	1.34816e-20	Bos taurus nucleolar and coiled-body phosphoprotein 1 (NOLC1), mRNA
gi|31341778|ref|NM_174516.2|	12.16	4.96	-1.29373	2.58108e-05	0.000109687	Bos taurus cholinergic receptor, nicotinic, beta 1 (muscle) (CHRNB1), mRNA
gi|157427805|ref|NM_001105339.1|	78.85	32.33	-1.28624	8.21094e-27	1.75486e-25	Bos taurus acyl-CoA synthetase short-chain family member 2 (ACSS2), mRNA
gi|83035118|ref|NM_001037624.1|	55.07	22.58	-1.28622	3.38542e-19	5.24471e-18	Bos taurus nuclear transport factor 2 (NUTF2), mRNA
gi|122692314|ref|NM_001080228.1|	122.65	50.29	-1.2862	8.56194e-41	2.56683e-39	Bos taurus transcription factor AP-2 alpha (activating enhancer binding protein 2 alpha) (TFAP2A), mRNA
gi|77735834|ref|NM_001034444.1|	18.77	7.7	-1.2855	1.8244e-07	1.06129e-06	Bos taurus coiled-coil domain containing 115 (CCDC115), mRNA
gi|115497919|ref|NM_001075614.1|	11.26	4.62	-1.28524	5.5557e-05	0.000224271	Bos taurus leucine zipper-EF-hand containing transmembrane protein 1 (LETM1), nuclear gene encoding mitochondrial protein, mRNA
gi|237512969|ref|NM_001160157.1|	27.89	11.46	-1.28314	2.09942e-10	1.67648e-09	Bos taurus PAP associated domain containing 7 (PAPD7), mRNA
gi|114051394|ref|NM_001046055.1|	20.38	8.38	-1.28213	5.85938e-08	3.63224e-07	Bos taurus RNA terminal phosphate cyclase domain 1 (RTCD1), mRNA
gi|164448701|ref|NM_001046341.2|	19.13	7.87	-1.2814	1.50547e-07	8.85145e-07	Bos taurus Wilms tumor 1 associated protein (WTAP), transcript variant 2, mRNA
gi|155371816|ref|NM_001101041.1|	30.75	12.66	-1.28031	2.6804e-11	2.31739e-10	Bos taurus structure specific recognition protein 1 (SSRP1), mRNA
gi|157428009|ref|NM_001105443.1|	11.62	4.79	-1.27851	4.56426e-05	0.00018665	Bos taurus zinc and ring finger 2 (ZNRF2), mRNA
gi|41386801|ref|NM_177508.1|	32.36	13.34	-1.27845	8.72344e-12	7.86722e-11	Bos taurus uridine monophosphate synthetase (UMPS), mRNA
gi|114051054|ref|NM_001046494.1|	21.99	9.07	-1.27767	1.88624e-08	1.22822e-07	Bos taurus dynamin 1-like (DNM1L), mRNA
gi|112181315|ref|NM_174820.3|	89.39	36.95	-1.27454	8.70942e-30	2.07327e-28	Bos taurus NADH dehydrogenase (ubiquinone) Fe-S protein 1, 75kDa (NADH-coenzyme Q reductase) (NDUFS1), nuclear gene encoding mitochondrial protein, mRNA
gi|115495186|ref|NM_001075134.1|	19.85	8.21	-1.27368	1.02453e-07	6.15561e-07	Bos taurus glycine C-acetyltransferase (GCAT), nuclear gene encoding mitochondrial protein, mRNA
gi|77736332|ref|NM_001034694.1|	80.63	33.36	-1.2732	5.489e-27	1.18465e-25	Bos taurus COP9 constitutive photomorphogenic homolog subunit 4 (Arabidopsis) (COPS4), mRNA
gi|50872148|ref|NM_001002889.1|	17.34	7.18	-1.27205	6.79014e-07	3.64799e-06	Bos taurus nucleotide-binding oligomerization domain containing 2 (NOD2), mRNA
gi|115432057|ref|NM_173939.2|	78.85	32.67	-1.27114	2.3811e-26	5.01573e-25	Bos taurus methylmalonyl CoA mutase (MUT), nuclear gene encoding mitochondrial protein, mRNA
gi|154707885|ref|NM_001098873.1|	70.98	29.42	-1.27062	7.25122e-24	1.39988e-22	Bos taurus tubby like protein 2 (TULP2), mRNA
gi|164518999|ref|NM_001113296.1|	33.43	13.86	-1.27022	4.93478e-12	4.54849e-11	Bos taurus ribonucleotide reductase M1 (RRM1), mRNA
gi|84000384|ref|NM_001038202.1|	30.04	12.49	-1.26611	6.69622e-11	5.58591e-10	Bos taurus dCTP pyrophosphatase 1 (DCTPP1), mRNA
gi|155371838|ref|NM_001101054.1|	21.81	9.07	-1.26582	2.71662e-08	1.73421e-07	Bos taurus cyclin-dependent kinase inhibitor 2C (p18, inhibits CDK4) (CDKN2C), mRNA
gi|297469030|ref|XM_002706555.1|	24.67	10.26	-1.26573	3.42396e-09	2.45519e-08	PREDICTED: Bos taurus p21-activated kinase 4 (LOC100336246), mRNA
gi|124249255|ref|NM_001080914.1|	24.67	10.26	-1.26573	3.42396e-09	2.45319e-08	Bos taurus tumor suppressor candidate 3 (TUSC3), mRNA
gi|156121132|ref|NM_001102244.1|	44.34	18.47	-1.26342	2.36178e-15	3.01978e-14	Bos taurus chromosome 18 open reading frame 10 ortholog (C24H18ORF10), mRNA
gi|114052379|ref|NM_001046538.1|	22.17	9.24	-1.26264	2.2408e-08	1.44411e-07	Bos taurus RAB15, member RAS onocogene family (RAB15), mRNA
gi|149642738|ref|NM_001099143.1|	33.25	13.86	-1.26243	7.0785e-12	6.4233e-11	Bos taurus chromosome 15 open reading frame 24 ortholog (C10H15orf24), mRNA
gi|115497365|ref|NM_001075488.1|	12.69	5.3	-1.25963	2.5279e-05	0.000107531	Bos taurus coiled-coil domain containing 111 (CCDC111), mRNA
gi|166706924|ref|NM_001114154.1|	33.97	14.2	-1.25837	4.83362e-12	4.45993e-11	Bos taurus ATPase, Ca++ transporting, ubiquitous (ATP2A3), mRNA
gi|116004402|ref|NM_001077092.1|	136.24	56.96	-1.25813	1.1905e-43	3.74816e-42	Bos taurus oligosaccharyltransferase complex subunit (OSTC), mRNA
gi|297486825|ref|XM_002695849.1|	9.83	4.11	-1.25805	0.00021248	0.000773808	PREDICTED: Bos taurus similar to zinc finger protein 18 (LOC506638), mRNA
gi|31340703|ref|NM_174700.2|	474.14	198.26	-1.25792	2.14408e-147	1.28997e-145	Bos taurus tumor rejection antigen (gp96) 1 (HSP90B1), mRNA
gi|139948233|ref|NM_001083696.1|	66.15	27.71	-1.25533	5.81102e-22	1.01884e-20	Bos taurus thymine-DNA glycosylase (TDG), mRNA
gi|148227015|ref|NM_001098102.1|	46.48	19.5	-1.25314	7.5599e-16	9.9709e-15	Bos taurus SET domain containing 6 (SETD6), mRNA
gi|77735726|ref|NM_001034390.1|	54.17	22.75	-1.25163	3.45754e-18	5.13024e-17	Bos taurus polymerase (DNA directed), epsilon 3 (p17 subunit) (POLE3), mRNA
gi|114053166|ref|NM_001046322.1|	51.31	21.55	-1.25155	2.65842e-17	3.78469e-16	Bos taurus 5', 3'-nucleotidase, cytosolic (NT5C), mRNA
gi|115496249|ref|NM_001075990.1|	17.52	7.36	-1.25123	8.0519e-07	4.29435e-06	Bos taurus proteasomal ATPase-associated factor 1 (PAAF1), mRNA
gi|114326225|ref|NM_001045879.1|	99.76	41.91	-1.25117	3.73622e-32	9.40371e-31	Bos taurus protein disulfide isomerase family A, member 4 (PDIA4), mRNA
gi|117553601|ref|NM_001077518.1|	29.32	12.32	-1.25088	1.66523e-10	1.3469e-09	Bos taurus MAP3K12 binding inhibitory protein 1 (MBIP), mRNA
gi|77736492|ref|NM_001034775.1|	11.8	4.96	-1.25037	5.42334e-05	0.00021923	Bos taurus B-cell CLL/lymphoma 7B (BCL7B), mRNA
gi|31341016|ref|NM_174806.2|	20.74	8.72	-1.25002	8.24878e-08	4.99705e-07	Bos taurus glutamic-oxaloacetic transaminase 2, mitochondrial (aspartate aminotransferase 2) (GOT2), nuclear gene encoding mitochondrial protein, mRNA
gi|115497217|ref|NM_001075834.1|	17.88	7.53	-1.24762	6.6256e-07	3.56832e-06	Bos taurus nicotinamide nucleotide adenylyltransferase 1 (NMNAT1), mRNA
gi|139947550|ref|NM_001083765.1|	13.41	5.65	-1.24699	1.70364e-05	7.46744e-05	Bos taurus RMI1, RecQ mediated genome instability 1, homolog (S. cerevisiae) (MGC140340), mRNA
gi|154152164|ref|NM_001100323.1|	16.63	7.01	-1.2463	1.70973e-06	8.7113e-06	Bos taurus DSN1, MIND kinetochore complex component, homolog (S. cerevisiae) (DSN1), mRNA
gi|115497495|ref|NM_001075571.1|	10.55	4.45	-1.24537	0.000142422	0.000537847	Bos taurus AIG2-like domain 1 (A2LD1), mRNA
gi|297476875|ref|XM_002688961.1|	10.55	4.45	-1.24537	0.000142422	0.000537616	PREDICTED: Bos taurus RAD50 homolog (S. cerevisiae) (RAD50), mRNA
gi|86477159|ref|NM_175816.2|	420.33	177.39	-1.2446	9.51344e-129	5.39136e-127	Bos taurus ATPase inhibitory factor 1 (ATPIF1), nuclear gene encoding mitochondrial protein, mRNA
gi|31343543|ref|NM_175791.2|	92.79	39.17	-1.24422	9.07124e-30	2.15356e-28	Bos taurus NADH dehydrogenase (ubiquinone) 1 alpha subcomplex, 6, 14kDa (NDUFA6), nuclear gene encoding mitochondrial protein, mRNA
gi|94966886|ref|NM_001040543.1|	79.38	33.53	-1.24332	1.11542e-25	2.28922e-24	Bos taurus small nuclear ribonucleoprotein polypeptide G (SNRPG), mRNA
gi|77735646|ref|NM_001034347.1|	50.6	21.38	-1.24288	6.53508e-17	9.09733e-16	Bos taurus histone acetyltransferase 1 (HAT1), mRNA
gi|166795314|ref|NM_001114190.1|	13.77	5.82	-1.24244	1.39837e-05	6.23833e-05	Bos taurus glutathione reductase (GSR), mRNA
gi|115497915|ref|NM_001075211.1|	13.77	5.82	-1.24244	1.39837e-05	6.23516e-05	Bos taurus SNF8, ESCRT-II complex subunit, homolog (S. cerevisiae) (SNF8), mRNA
gi|115496433|ref|NM_001075350.1|	52.21	22.07	-1.24224	2.14198e-17	3.06936e-16	Bos taurus sorcin (SRI), mRNA
gi|87196513|ref|NM_001034668.2|	71.16	30.11	-1.24082	4.09652e-23	7.65613e-22	Bos taurus MHC class II antigen (BLA-DQB), mRNA
gi|114051625|ref|NM_001046123.1|	20.2	8.55	-1.24036	1.43555e-07	8.4687e-07	Bos taurus mitochondrial ribosomal protein S5 (MRPS5), nuclear gene encoding mitochondrial protein, mRNA
gi|155372136|ref|NM_001101208.1|	26.64	11.29	-1.23855	1.54457e-09	1.13726e-08	Bos taurus porcupine homolog (Drosophila) (PORCN), mRNA
gi|115496303|ref|NM_001076325.1|	15.73	6.67	-1.23776	3.63364e-06	1.77322e-05	Bos taurus pallidin homolog (mouse) (PLDN), mRNA
gi|164519005|ref|NM_001113303.1|	56.85	24.12	-1.23693	1.07585e-18	1.62376e-17	Bos taurus dynein light chain LC8-type 2 (DYNLL2), mRNA
gi|269315853|ref|NM_001167904.1|	22.17	9.41	-1.23634	3.7944e-08	2.39784e-07	Bos taurus polymerase (DNA-directed), delta 3, accessory subunit (POLD3), mRNA
gi|77735406|ref|NM_001034228.1|	297.86	126.59	-1.23447	1.19195e-90	5.7846e-89	Bos taurus eukaryotic translation initiation factor 4A1 (EIF4A1), mRNA
gi|156120336|ref|NM_001101844.1|	12.87	5.47	-1.2344	2.98836e-05	0.000125898	Bos taurus mitochondrial ribosomal protein L1 (MRPL1), nuclear gene encoding mitochondrial protein, mRNA
gi|297468570|ref|XM_001250724.3|	27.35	11.63	-1.23369	1.04942e-09	7.87201e-09	PREDICTED: Bos taurus phosducin-like protein-like (PDCL), mRNA
gi|78045520|ref|NM_001035089.1|	14.48	6.16	-1.23306	9.41916e-06	4.3341e-05	Bos taurus phosphate cytidylyltransferase 2, ethanolamine (PCYT2), mRNA
gi|114051577|ref|NM_001046066.1|	17.7	7.53	-1.23303	9.49986e-07	5.02086e-06	Bos taurus histidyl-tRNA synthetase (HARS), mRNA
gi|78050078|ref|NM_001035056.1|	44.52	18.99	-1.22921	7.86544e-15	9.66294e-14	Bos taurus transmembrane protein 111 (TMEM111), mRNA
gi|31341658|ref|NM_174564.2|	85.82	36.61	-1.22908	3.6636e-27	7.96561e-26	Bos taurus NADH dehydrogenase (ubiquinone) 1, subcomplex unknown, 1, 6kDa (NDUFC1), nuclear gene encoding mitochondrial protein, mRNA
gi|115497627|ref|NM_001075579.1|	13.23	5.65	-1.22749	2.44972e-05	0.000104661	Bos taurus reticulocalbin 2, EF-hand calcium binding domain (RCN2), mRNA
gi|31342017|ref|NM_174432.2|	390.65	166.96	-1.22637	4.29516e-117	2.35804e-115	Bos taurus peroxiredoxin 3 (PRDX3), nuclear gene encoding mitochondrial protein, mRNA
gi|158262744|ref|NM_001109962.1|	23.6	10.09	-1.22586	1.74316e-08	1.13843e-07	Bos taurus doublecortin-like kinase 1 (DCLK1), mRNA
gi|116004138|ref|NM_001076961.1|	189.16	80.91	-1.22522	1.47016e-57	5.4489e-56	Bos taurus C4orf32 homolog (C4orf32), mRNA
gi|84370116|ref|NM_001038547.1|	45.95	19.67	-1.22407	3.65316e-15	4.59075e-14	Bos taurus replication factor C (activator 1) 3, 38kDa (RFC3), mRNA
gi|149643094|ref|NM_001099001.1|	23.96	10.26	-1.2236	1.43489e-08	9.47672e-08	Bos taurus NFS1 nitrogen fixation 1 homolog (S. cerevisiae) (NFS1), nuclear gene encoding mitochondrial protein, mRNA
gi|115497255|ref|NM_001075638.1|	56.32	24.12	-1.22342	3.08106e-18	4.57936e-17	Bos taurus dynactin 6 (DCTN6), mRNA
gi|84490368|ref|NM_001038501.1|	132.48	56.79	-1.22207	1.12588e-40	3.34112e-39	Bos taurus ATP synthase, H+ transporting, mitochondrial Fo complex, subunit B1 (ATP5F1), nuclear gene encoding mitochondrial protein, mRNA
gi|164450482|ref|NM_174428.3|	29.5	12.66	-1.22044	3.2861e-10	2.57494e-09	Bos taurus polymerase (DNA directed), delta 2, regulatory subunit 50kDa (POLD2), mRNA
gi|115496637|ref|NM_001075705.1|	48.63	20.87	-1.22042	6.72402e-16	8.88177e-15	Bos taurus ELMO/CED-12 domain containing 2 (ELMOD2), mRNA
gi|221136869|ref|NM_001144088.1|	208.47	89.47	-1.22036	7.0693e-63	2.77218e-61	Bos taurus SH3-domain binding protein 4 (SH3BP4), mRNA
gi|27806296|ref|NM_174251.1|	52.21	22.41	-1.22018	5.9568e-17	8.30548e-16	Bos taurus biliverdin reductase B (flavin reductase (NADPH)) (BLVRB), mRNA
gi|62460491|ref|NM_001014901.1|	55.78	23.95	-1.21972	5.2888e-18	7.7687e-17	Bos taurus RNA binding motif protein 14 (RBM14), mRNA
gi|154152006|ref|NM_001100362.1|	313.95	134.8	-1.21971	1.09901e-93	5.48506e-92	Bos taurus cystatin B (stefin B) (CSTB), mRNA
gi|73853756|ref|NM_174491.3|	516.34	221.7	-1.21971	7.8811e-153	4.80747e-151	Bos taurus tyrosine 3-monooxygenase/tryptophan 5-monooxygenase activation protein, epsilon polypeptide (YWHAE), mRNA
gi|56118850|ref|NM_001007815.1|	163.95	70.48	-1.21797	1.11932e-49	3.82572e-48	Bos taurus microsomal glutathione S-transferase 1 (MGST1), mRNA
gi|155372320|ref|NM_001101303.1|	10.73	4.62	-1.21569	0.000167789	0.000624518	Bos taurus G protein-coupled receptor 65 (GPR65), mRNA
gi|157785634|ref|NM_001105631.1|	21.45	9.24	-1.21501	9.38728e-08	5.65167e-07	Bos taurus pleckstrin homology-like domain, family A, member 1 (PHLDA1), mRNA
gi|84370162|ref|NM_001038564.1|	212.4	91.52	-1.21462	1.44808e-63	5.704e-62	Bos taurus SET nuclear oncogene (SET), mRNA
gi|297461640|ref|XM_002701736.1|	564.61	243.59	-1.2128	1.89922e-165	1.2002e-163	PREDICTED: Bos taurus immunoglobulin lambda-like polypeptide 1-like (LOC616727), mRNA
gi|115496369|ref|NM_001076001.1|	23.78	10.26	-1.21272	2.04202e-08	1.32182e-07	Bos taurus NOP2/Sun domain family, member 3 (NSUN3), mRNA
gi|115496891|ref|NM_001076376.1|	183.79	79.37	-1.21139	5.13086e-55	1.87789e-53	Bos taurus NME1-NME2 readthrough (NME1-NME2), mRNA
gi|77736328|ref|NM_001034692.1|	593.93	256.76	-1.20987	2.8155e-173	1.81848e-171	Bos taurus ATP synthase, H+ transporting, mitochondrial Fo complex, subunit C3 (subunit 9) (ATP5G3), nuclear gene encoding mitochondrial protein, mRNA
gi|115497195|ref|NM_001075275.1|	37.19	16.08	-1.20965	2.39998e-12	2.31919e-11	Bos taurus reticulon 4 interacting protein 1 (RTN4IP1), nuclear gene encoding mitochondrial protein, mRNA
gi|114052385|ref|NM_001046342.1|	22.53	9.75	-1.20837	5.21796e-08	3.24837e-07	Bos taurus methionine aminopeptidase 1D (MAP1D), mRNA
gi|31342087|ref|NM_181338.2|	13.05	5.65	-1.20773	3.50932e-05	0.000146233	Bos taurus solute carrier family 35, member B1 (SLC35B1), mRNA
gi|62751665|ref|NM_001015528.1|	28.43	12.32	-1.20641	9.76932e-10	7.3345e-09	Bos taurus mevalonate kinase (MVK), mRNA
gi|78369375|ref|NM_001035453.1|	78.49	34.04	-1.20528	2.90948e-24	5.73024e-23	Bos taurus chromosome 18 open reading frame 55 ortholog (C17H18orf55), mRNA
gi|84000236|ref|NM_001038128.1|	19.31	8.38	-1.20433	5.07248e-07	2.78653e-06	Bos taurus solute carrier family 4, sodium bicarbonate transporter, member 10 (SLC4A10), mRNA
gi|114052383|ref|NM_001045911.1|	845.49	366.93	-1.20428	5.09294e-244	3.57891e-242	Bos taurus heterogeneous nuclear ribonucleoprotein A1 (HNRNPA1), mRNA
gi|126722891|ref|NM_001082438.1|	53.99	23.44	-1.20372	3.76868e-17	5.33077e-16	Bos taurus ADP-dependent glucokinase (ADPGK), mRNA
gi|77735430|ref|NM_001034240.1|	455.73	198.09	-1.20202	4.50632e-132	2.58716e-130	Bos taurus ornithine aminotransferase (OAT), nuclear gene encoding mitochondrial protein, mRNA
gi|125630704|ref|NM_001081540.1|	20.02	8.72	-1.19904	3.42046e-07	1.9125e-06	Bos taurus ring finger protein 14 (RNF14), mRNA
gi|115494977|ref|NM_001076300.1|	31.82	13.86	-1.19901	1.19797e-10	9.78881e-10	Bos taurus chloride channel, nucleotide-sensitive, 1A (CLNS1A), mRNA
gi|77736490|ref|NM_001034773.1|	12.16	5.3	-1.19808	7.49088e-05	0.000296663	Bos taurus phosphopantothenoylcysteine decarboxylase (PPCDC), mRNA
gi|77735722|ref|NM_001034388.1|	48.99	21.38	-1.19623	1.51036e-15	1.94817e-14	Bos taurus proteasome (prosome, macropain) subunit, beta type, 9 (large multifunctional peptidase 2) (PSMB9), mRNA
gi|115496176|ref|NM_001075496.1|	16.45	7.18	-1.19603	4.09446e-06	1.98158e-05	Bos taurus hypothetical protein LOC511120 (FAM40A), mRNA
gi|75832076|ref|NM_175783.3|	206.68	90.32	-1.19428	2.6122e-60	9.93314e-59	Bos taurus NADH dehydrogenase (ubiquinone) 1 beta subcomplex, 9, 22kDa (NDUFB9), nuclear gene encoding mitochondrial protein, mRNA
gi|114053086|ref|NM_001046560.1|	101.37	44.31	-1.19393	1.91933e-30	4.63171e-29	Bos taurus glutathione S-transferase mu 3 (brain) (GSTM3), mRNA
gi|114052624|ref|NM_001046091.1|	20.74	9.07	-1.19324	2.30644e-07	1.319e-06	Bos taurus protein disulfide isomerase family A, member 5 (PDIA5), mRNA
gi|114051080|ref|NM_001046619.1|	20.74	9.07	-1.19324	2.30644e-07	1.31814e-06	Bos taurus transducin (beta)-like 3 (TBL3), mRNA
gi|115496771|ref|NM_001076033.1|	62.58	27.37	-1.19311	2.2674e-19	3.53135e-18	Bos taurus tumor protein D52-like 1 (TPD52L1), mRNA
gi|75832083|ref|NM_176656.3|	96.9	42.42	-1.19175	4.39542e-29	1.01604e-27	Bos taurus NADH dehydrogenase (ubiquinone) 1 beta subcomplex, 5, 16kDa (NDUFB5), nuclear gene encoding mitochondrial protein, mRNA
gi|115432045|ref|NM_174581.3|	144.1	63.12	-1.1909	2.1435e-42	6.62975e-41	Bos taurus protein phosphatase 1, catalytic subunit, gamma isozyme (PPP1CC), mRNA
gi|27806448|ref|NM_174162.1|	19.13	8.38	-1.19081	7.20234e-07	3.86235e-06	Bos taurus dystroglycan 1 (dystrophin-associated glycoprotein 1) (DAG1), mRNA
gi|84000158|ref|NM_001038093.1|	74.55	32.67	-1.19024	1.05624e-22	1.941e-21	Bos taurus polymerase (RNA) II (DNA directed) polypeptide E, 25kDa (POLR2E), mRNA
gi|297469276|ref|XM_872313.4|	140.88	61.75	-1.18996	1.95376e-41	5.97974e-40	PREDICTED: Bos taurus nucleosome assembly protein 1-like 1, transcript variant 4 (LOC540136), mRNA
gi|59676555|ref|NM_174135.3|	451.8	198.09	-1.18953	8.0017e-129	4.56409e-127	Bos taurus prolyl 4-hydroxylase, beta polypeptide (P4HB), mRNA
gi|157785628|ref|NM_001105616.1|	47.56	20.87	-1.18832	5.35764e-15	6.65651e-14	Bos taurus non-classical MHC class I antigen (BOLA-NC1), mRNA
gi|66792919|ref|NM_001024569.1|	352.93	155.15	-1.18572	1.52096e-100	7.81294e-99	Bos taurus E74-like factor 5 (ets domain transcription factor) (ELF5), mRNA
gi|66792831|ref|NM_001024520.1|	28.78	12.66	-1.18479	1.32372e-09	9.82057e-09	Bos taurus DDB1 and CUL4 associated factor 4 (DCAF4), mRNA
gi|148747483|ref|NM_174684.2|	122.83	54.06	-1.18403	4.5089e-36	1.23769e-34	Bos taurus ATP synthase, H+ transporting, mitochondrial F1 complex, alpha subunit 1, cardiac muscle (ATP5A1), nuclear gene encoding mitochondrial protein, mRNA
gi|164448694|ref|NM_001024572.2|	65.26	28.74	-1.18314	6.83104e-20	1.09297e-18	Bos taurus MYST/Esa1-associated factor 6 (MEAF6), mRNA
gi|156523091|ref|NM_001102490.1|	36.12	15.91	-1.18286	1.16052e-11	1.03493e-10	Bos taurus dysferlin, limb girdle muscular dystrophy 2B (autosomal recessive) (DYSF), mRNA
gi|114051320|ref|NM_001046188.1|	106.74	47.04	-1.18214	1.76276e-31	4.37404e-30	Bos taurus eukaryotic translation initiation factor 4A3 (EIF4A3), mRNA
gi|156121218|ref|NM_001102287.1|	88.86	39.17	-1.18179	1.82226e-26	3.86636e-25	Bos taurus Fanconi anemia, complementation group G (FANCG), mRNA
gi|115497737|ref|NM_001075597.1|	36.47	16.08	-1.18144	9.55274e-12	8.59747e-11	Bos taurus TAF13 RNA polymerase II, TATA box binding protein (TBP)-associated factor, 18kDa (TAF13), mRNA
gi|167583537|ref|NM_001114526.1|	74.02	32.67	-1.17995	2.931e-22	5.23291e-21	Bos taurus GTP cyclohydrolase I feedback regulator (GCHFR), mRNA
gi|118601777|ref|NM_001079595.1|	11.62	5.13	-1.17958	0.000130712	0.000498556	Bos taurus mitochondrial ribosomal protein S30 (MRPS30), nuclear gene encoding mitochondrial protein, mRNA
gi|83423513|ref|NM_001037710.1|	289.81	127.95	-1.17953	3.14262e-82	1.46057e-80	Bos taurus ubiquitin-like 5 (UBL5), mRNA
gi|297489008|ref|XM_002697250.1|	25.57	11.29	-1.17941	1.26427e-08	8.41949e-08	PREDICTED: Bos taurus PTK7 protein tyrosine kinase 7 (PTK7), mRNA
gi|116004068|ref|NM_001076922.1|	105.31	46.53	-1.17841	6.16894e-31	1.50105e-29	Bos taurus tumor protein D52 (TPD52), mRNA
gi|297472050|ref|XM_002685630.1|	44.88	19.84	-1.17766	4.77218e-14	5.57431e-13	PREDICTED: Bos taurus acyl-CoA synthetase long-chain family member 3 (ACSL3), mRNA
gi|157074037|ref|NM_001103260.1|	11.98	5.3	-1.17656	0.000106727	0.000414637	Bos taurus bromodomain containing 7 (BRD7), mRNA
gi|115497569|ref|NM_001075576.1|	60.25	26.69	-1.17466	2.69302e-18	4.02304e-17	Bos taurus calcium binding protein P22 (CHP), mRNA
gi|78369245|ref|NM_001035468.1|	110.67	49.09	-1.17276	3.45432e-32	8.71918e-31	Bos taurus acireductone dioxygenase 1 (ADI1), mRNA
gi|76253708|ref|NM_174345.3|	913.07	405.08	-1.17252	1.77962e-252	1.28133e-250	Bos taurus heat shock 70kDa protein 8 (HSPA8), mRNA
gi|77735486|ref|NM_001034266.1|	74.02	32.84	-1.17246	4.7546e-22	8.4033e-21	Bos taurus proteasome (prosome, macropain) subunit, beta type, 4 (PSMB4), mRNA
gi|297461850|ref|XM_001252596.2|	30.39	13.51	-1.16957	7.00842e-10	5.32543e-09	PREDICTED: Bos taurus tropomyosin 4 (LOC784223), mRNA
gi|134085867|ref|NM_001083489.1|	51.49	22.92	-1.16769	1.03451e-15	1.34624e-14	Bos taurus COMM domain containing 10 (COMMD10), mRNA
gi|114051973|ref|NM_001046394.1|	41.48	18.47	-1.16723	6.2577e-13	6.40648e-12	Bos taurus zinc finger CCCH-type containing 15 (ZC3H15), mRNA
gi|125991925|ref|NM_001081618.1|	86	38.32	-1.16624	3.61324e-25	7.27952e-24	Bos taurus nudix (nucleoside diphosphate linked moiety X)-type motif 4 (NUDT4), mRNA
gi|77735902|ref|NM_001034476.1|	170.03	75.78	-1.1659	4.0884e-48	1.36549e-46	Bos taurus small nuclear ribonucleoprotein D2 polypeptide 16.5kDa (SNRPD2), mRNA
gi|62751852|ref|NM_001015645.1|	39.15	17.45	-1.16579	2.82606e-12	2.69242e-11	Bos taurus protein phosphatase 2, regulatory subunit B'', gamma (PPP2R3C), mRNA
gi|62460455|ref|NM_001014881.1|	21.45	9.58	-1.16288	2.54552e-07	1.44818e-06	Bos taurus sulfatase modifying factor 2 (SUMF2), mRNA
gi|115495530|ref|NM_001076512.1|	48.99	21.9	-1.16156	6.5101e-15	8.03156e-14	Bos taurus protein CCSMST1 (CCSMST1), mRNA
gi|118151099|ref|NM_001078004.1|	41.3	18.47	-1.16096	8.7733e-13	8.90921e-12	Bos taurus pellino homolog 1 (Drosophila) (PELI1), mRNA
gi|255003730|ref|NM_001163786.1|	19.49	8.72	-1.16033	9.67336e-07	5.10029e-06	Bos taurus serine/threonine protein kinase MST4 (MST4), mRNA
gi|154152084|ref|NM_001100340.1|	16.45	7.36	-1.16031	6.73022e-06	3.17328e-05	Bos taurus praja ring finger 2 (PJA2), mRNA
gi|155372048|ref|NM_001101161.1|	22.17	9.92	-1.1602	1.71288e-07	1.00039e-06	Bos taurus CCR4-NOT transcription complex, subunit 6 (CNOT6), mRNA
gi|148230028|ref|NM_001034322.2|	131.77	59.02	-1.15875	2.52334e-37	7.03651e-36	Bos taurus FK506 binding protein 4, 59kDa (FKBP4), mRNA
gi|31341407|ref|NM_176665.2|	54.17	24.29	-1.15713	3.06534e-16	4.09209e-15	Bos taurus Sjogren syndrome antigen B (autoantigen La) (SSB), mRNA
gi|115495354|ref|NM_001075415.1|	71.34	31.99	-1.15709	6.70012e-21	1.12747e-19	Bos taurus solute carrier family 25, member 39 (SLC25A39), mRNA
gi|139948425|ref|NM_001083760.1|	11.44	5.13	-1.15706	0.000185665	0.000683808	Bos taurus solute carrier family 30 (zinc transporter), member 7 (SLC30A7), mRNA
gi|156120522|ref|NM_001101937.1|	17.16	7.7	-1.15612	4.51048e-06	2.17693e-05	Bos taurus dihydrouridine synthase 4-like (S. cerevisiae) (DUS4L), mRNA
gi|118150853|ref|NM_001077871.1|	26.28	11.8	-1.15518	1.38699e-08	9.19497e-08	Bos taurus solute carrier family 25, member 29 (SLC25A29), nuclear gene encoding mitochondrial protein, mRNA
gi|113205965|ref|NM_001034739.2|	43.8	19.67	-1.15493	2.24132e-13	2.40976e-12	Bos taurus cornichon homolog (Drosophila) (CNIH), mRNA
gi|126165297|ref|NM_001081719.1|	87.96	39.52	-1.15426	2.55144e-25	5.18793e-24	Bos taurus mal, T-cell differentiation protein 2 (MAL2), mRNA
gi|157074155|ref|NM_001103321.1|	35.4	15.91	-1.15382	4.5163e-11	3.82926e-10	Bos taurus UDP-N-acetyl-alpha-D-galactosamine:polypeptide N-acetylgalactosaminyltransferase 4 (GalNAc-T4) (GALNT4), mRNA
gi|78369457|ref|NM_001035310.1|	121.04	54.4	-1.15381	3.36926e-34	8.8345e-33	Bos taurus proteasome (prosome, macropain) subunit, alpha type, 1 (PSMA1), mRNA
gi|156120380|ref|NM_001101866.1|	50.6	22.75	-1.15327	3.44458e-15	4.34106e-14	Bos taurus indoleamine 2,3-dioxygenase 1 (IDO1), mRNA
gi|115497667|ref|NM_001076128.1|	17.88	8.04	-1.15308	3.02396e-06	1.49479e-05	Bos taurus hypothetical LOC538782 (LOC538782), mRNA
gi|134085820|ref|NM_001083511.1|	15.2	6.84	-1.152	1.73386e-05	7.59233e-05	Bos taurus asparagine-linked glycosylation 3, alpha-1,3- mannosyltransferase homolog (S. cerevisiae) (ALG3), mRNA
gi|31342987|ref|NM_174036.2|	97.26	43.79	-1.15125	1.04865e-27	2.35584e-26	Bos taurus DEAH (Asp-Glu-Ala-His) box polypeptide 9 (DHX9), mRNA
gi|166157481|ref|NM_001113760.1|	18.59	8.38	-1.1495	2.02808e-06	1.02797e-05	Bos taurus Ras association (RalGDS/AF-6) domain family member 5 (RASSF5), mRNA
gi|297490965|ref|XM_002698473.1|	18.95	8.55	-1.1482	1.66111e-06	8.47831e-06	PREDICTED: Bos taurus ZNF511 protein-like (ZNF511), mRNA
gi|155371936|ref|NM_001101103.1|	25.75	11.63	-1.14672	2.36928e-08	1.52355e-07	Bos taurus solute carrier family 11 (proton-coupled divalent metal ion transporters), member 2 (SLC11A2), mRNA
gi|167583547|ref|NM_001114519.1|	184.33	83.31	-1.14573	1.23381e-50	4.2837e-49	Bos taurus LSM6 homolog, U6 small nuclear RNA associated (S. cerevisiae) (LSM6), mRNA
gi|155371882|ref|NM_001101076.1|	26.1	11.8	-1.14526	1.9445e-08	1.26335e-07	Bos taurus RuvB-like 1 (E. coli) (RUVBL1), mRNA
gi|110347589|ref|NM_001015677.2|	19.67	8.9	-1.14412	1.11463e-06	5.82101e-06	Bos taurus family with sequence similarity 118, member B (FAM118B), mRNA
gi|77735716|ref|NM_001034381.1|	43.45	19.67	-1.14336	4.3752e-13	4.55353e-12	Bos taurus proteasome (prosome, macropain) subunit, alpha type, 4 (PSMA4), mRNA
gi|115495020|ref|NM_001075772.1|	16.63	7.53	-1.14307	7.75932e-06	3.63509e-05	Bos taurus WD repeat domain 53 (WDR53), mRNA
gi|195539526|ref|NM_001130747.1|	878.38	397.89	-1.14248	3.79636e-233	2.64661e-231	Bos taurus keratin 13 (KRT13), mRNA
gi|84000150|ref|NM_001038092.1|	57.39	26	-1.14229	8.55148e-17	1.17737e-15	Bos taurus MLL1/MLL complex subunit C17orf49 homolog (C19H17orf49), mRNA
gi|110347573|ref|NM_176858.2|	30.57	13.86	-1.14119	1.30412e-09	9.69977e-09	Bos taurus alkaline phosphatase, liver/bone/kidney (ALPL), mRNA
gi|139949040|ref|NM_001083653.1|	112.81	51.15	-1.14109	1.86096e-31	4.60469e-30	Bos taurus ATPase, H+ transporting, lysosomal 42kDa, V1 subunit C2 (ATP6V1C2), mRNA
gi|28849926|ref|NM_175701.1|	16.98	7.7	-1.14091	6.34838e-06	3.00454e-05	Bos taurus survival motor neuron (SMN1), mRNA
gi|115496066|ref|NM_001075381.1|	34.33	15.57	-1.1407	1.30725e-10	1.06619e-09	Bos taurus nucleobindin 2 (NUCB2), mRNA
gi|156120962|ref|NM_001102158.1|	20.74	9.41	-1.14015	6.13052e-07	3.31592e-06	Bos taurus POC5 centriolar protein homolog (Chlamydomonas) (POC5), mRNA
gi|219804323|ref|NM_001143856.1|	58.82	26.69	-1.14001	3.92802e-17	5.54722e-16	Bos taurus adenosine monophosphate deaminase 2 (AMPD2), mRNA
gi|297459020|ref|XM_002684443.1|	13.95	6.33	-1.13999	4.47686e-05	0.000183247	PREDICTED: Bos taurus LSM12 homolog (LOC100335244), mRNA
gi|115495820|ref|NM_001076249.1|	24.49	11.12	-1.13904	6.00644e-08	3.71553e-07	Bos taurus F-box and WD repeat domain containing 7 (FBXW7), mRNA
gi|31340998|ref|NM_174800.2|	64.36	29.25	-1.13773	1.52783e-18	2.2941e-17	Bos taurus craniofacial development protein 2 (CFDP2), mRNA
gi|66792855|ref|NM_001024536.1|	14.3	6.5	-1.1375	3.65652e-05	0.000151719	Bos taurus coiled-coil alpha-helical rod protein 1 (CCHCR1), mRNA
gi|115495470|ref|NM_001075422.1|	77.77	35.41	-1.13506	5.23806e-22	9.22067e-21	Bos taurus translin (TSN), mRNA
gi|27806228|ref|NM_174506.1|	30.04	13.68	-1.13482	2.21826e-09	1.61035e-08	Bos taurus branched chain keto acid dehydrogenase E1, alpha polypeptide (BCKDHA), nuclear gene encoding mitochondrial protein, mRNA
gi|115496953|ref|NM_001076380.1|	130.34	59.36	-1.13472	9.06416e-36	2.47266e-34	Bos taurus MOCO sulphurase C-terminal domain containing 2 (MOSC2), mRNA
gi|118151083|ref|NM_001077996.1|	18.77	8.55	-1.13443	2.3313e-06	1.17353e-05	Bos taurus spastic paraplegia 20 (Troyer syndrome) (SPG20), mRNA
gi|115496243|ref|NM_001075176.1|	37.55	17.11	-1.13397	2.23542e-11	1.94608e-10	Bos taurus replication protein A1, 70kDa (RPA1), mRNA
gi|262073125|ref|NM_001166530.1|	38.62	17.62	-1.13213	1.24124e-11	1.10132e-10	Bos taurus low density lipoprotein receptor (LDLR), mRNA
gi|157428055|ref|NM_001105466.1|	27	12.32	-1.13196	1.50275e-08	9.88777e-08	Bos taurus syntrophin, beta 2 (dystrophin-associated protein A1, 59kDa, basic component 2) (SNTB2), mRNA
gi|195539554|ref|NM_001130757.1|	11.98	5.47	-1.13102	0.000174342	0.000646443	Bos taurus protein tyrosine phosphatase-like (proline instead of catalytic arginine), member b (PTPLB), mRNA
gi|77735686|ref|NM_001034369.1|	63.65	29.08	-1.13013	3.58726e-18	5.3048e-17	Bos taurus proteasome (prosome, macropain) subunit, beta type, 6 (PSMB6), mRNA
gi|77736016|ref|NM_001034535.1|	47.92	21.9	-1.1297	4.8085e-14	5.60184e-13	Bos taurus NAD(P)H dehydrogenase, quinone 1 (NQO1), mRNA
gi|75832104|ref|NM_001014916.2|	754.84	345.03	-1.12945	5.1927e-197	3.42952e-195	Bos taurus nascent polypeptide-associated complex alpha subunit (NACA), mRNA
gi|125991959|ref|NM_001081616.1|	80.81	36.95	-1.12896	1.26913e-22	2.32251e-21	Bos taurus VMA21 vacuolar H+-ATPase homolog (S. cerevisiae) (VMA21), mRNA
gi|78369291|ref|NM_001035368.1|	52.74	24.12	-1.12867	2.73364e-15	3.49016e-14	Bos taurus zinc finger and SCAN domain containing 21 (ZSCAN21), mRNA
gi|114052205|ref|NM_001046365.1|	75.81	34.73	-1.12621	3.0483e-21	5.17916e-20	Bos taurus proteasome (prosome, macropain) assembly chaperone 2 (PSMG2), mRNA
gi|77736553|ref|NM_001034787.1|	42.19	19.33	-1.12606	1.74871e-12	1.72205e-11	Bos taurus mitochondrial ribosomal protein 63 (MRP63), nuclear gene encoding mitochondrial protein, mRNA
gi|114052363|ref|NM_001046345.1|	33.97	15.57	-1.12549	2.5415e-10	2.00941e-09	Bos taurus inhibitor of kappa light polypeptide gene enhancer in B-cells, kinase epsilon (IKBKE), mRNA
gi|31341250|ref|NM_174837.2|	43.27	19.84	-1.12496	9.71702e-13	9.83345e-12	Bos taurus cytochrome b-561 (CYB561), mRNA
gi|156121294|ref|NM_001102325.1|	12.69	5.82	-1.1246	0.00011589	0.000446875	Bos taurus activating transcription factor 7 interacting protein (ATF7IP), mRNA
gi|83035114|ref|NM_001037619.1|	51.85	23.78	-1.1246	5.61086e-15	6.96127e-14	Bos taurus general transcription factor IIA, 2, 12kDa (GTF2A2), mRNA
gi|31342110|ref|NM_174398.2|	22.71	10.43	-1.12259	2.59562e-07	1.47286e-06	Bos taurus neurocalcin delta (NCALD), mRNA
gi|115497049|ref|NM_001075659.1|	27.53	12.66	-1.12073	1.41072e-08	9.3241e-08	Bos taurus isopentenyl-diphosphate delta isomerase 1 (IDI1), mRNA
gi|118150793|ref|NM_001077840.1|	36.83	16.94	-1.12045	5.27002e-11	4.43834e-10	Bos taurus caspase 3, apoptosis-related cysteine peptidase (CASP3), mRNA
gi|77736232|ref|NM_001034641.1|	32.72	15.05	-1.12041	6.38438e-10	4.87656e-09	Bos taurus mitochondrial ribosomal protein L16 (MRPL16), nuclear gene encoding mitochondrial protein, mRNA
gi|156718143|ref|NM_001103107.1|	66.15	30.45	-1.1193	1.45548e-18	2.1892e-17	Bos taurus ubiquitin associated protein 2-like (UBAP2L), mRNA
gi|114052419|ref|NM_001046084.1|	274.97	126.59	-1.11911	5.95508e-72	2.57682e-70	Bos taurus cyclin G associated kinase (GAK), mRNA
gi|262118256|ref|NM_001101864.2|	14.48	6.67	-1.1183	4.1926e-05	0.000172334	Bos taurus hexosaminidase (glycosyl hydrolase family 20, catalytic domain) containing (HEXDC), mRNA
gi|124249277|ref|NM_001080903.1|	33.43	15.4	-1.11821	4.30484e-10	3.33454e-09	Bos taurus replication factor C (activator 1) 2, 40kDa (RFC2), mRNA
gi|156120470|ref|NM_001101911.1|	38.98	17.96	-1.11795	1.62131e-11	1.42274e-10	Bos taurus regulator of chromosome condensation 2 (RCC2), mRNA
gi|83035078|ref|NM_001037604.1|	38.98	17.96	-1.11795	1.62131e-11	1.42132e-10	Bos taurus glutaredoxin (thioltransferase)-like (GLRXL), mRNA
gi|156120880|ref|NM_001102117.1|	24.49	11.29	-1.11715	9.60156e-08	5.77277e-07	Bos taurus FAST kinase domains 2 (FASTKD2), mRNA
gi|156120554|ref|NM_001101953.1|	96.72	44.65	-1.11515	2.83894e-26	5.93744e-25	Bos taurus glyoxalase domain containing 4 (GLOD4), mRNA
gi|157074185|ref|NM_001103337.1|	15.55	7.18	-1.11486	2.28366e-05	9.81393e-05	Bos taurus zinc finger protein 613 (ZNF613), mRNA
gi|114051579|ref|NM_001046070.1|	82.24	37.98	-1.1146	1.45902e-22	2.65892e-21	Bos taurus lymphocyte antigen 6 complex, locus E (LY6E), mRNA
gi|297465985|ref|XM_872312.4|	67.76	31.3	-1.11427	7.61364e-19	1.15706e-17	PREDICTED: Bos taurus LUC7-like, transcript variant 2 (LUC7L2), mRNA
gi|77736138|ref|NM_001034596.1|	83.67	38.66	-1.11387	6.70714e-23	1.24294e-21	Bos taurus proteasome (prosome, macropain) subunit, beta type, 3 (PSMB3), mRNA
gi|77736286|ref|NM_001034671.1|	31.82	14.71	-1.11314	1.31636e-09	9.78251e-09	Bos taurus calmodulin-like 4 (CALML4), mRNA
gi|156523133|ref|NM_001102511.1|	32.18	14.88	-1.11279	1.0806e-09	8.09205e-09	Bos taurus kelch-like 13 (Drosophila) (KLHL13), mRNA
gi|114052467|ref|NM_001046334.1|	86.89	40.2	-1.11199	1.16739e-23	2.22438e-22	Bos taurus hydroxyacyl-CoA dehydrogenase (HADH), nuclear gene encoding mitochondrial protein, mRNA
gi|114051819|ref|NM_001046524.1|	16.63	7.7	-1.11086	1.24592e-05	5.6095e-05	Bos taurus Sec61 alpha 2 subunit (S. cerevisiae) (SEC61A2), mRNA
gi|31343512|ref|NM_177497.2|	72.41	33.53	-1.11074	6.05918e-20	9.74796e-19	Bos taurus farnesyl diphosphate synthase (FDPS), mRNA
gi|62751955|ref|NM_001015609.1|	35.4	16.42	-1.1083	1.8325e-10	1.47406e-09	Bos taurus UDP-Gal:betaGlcNAc beta 1,4- galactosyltransferase, polypeptide 3 (B4GALT3), mRNA
gi|34147120|ref|NM_183083.1|	58.64	27.2	-1.10828	2.17082e-16	2.90678e-15	Bos taurus NIN1/RPN12 binding protein 1 homolog (S. cerevisiae) (NOB1), mRNA
gi|77735700|ref|NM_001034372.1|	54.17	25.15	-1.10694	3.129e-15	3.97184e-14	Bos taurus abhydrolase domain containing 11 (ABHD11), nuclear gene encoding mitochondrial protein, mRNA
gi|84000392|ref|NM_001038212.1|	18.77	8.72	-1.10603	3.72424e-06	1.81239e-05	Bos taurus polyamine-modulated factor 1 (PMF1), mRNA
gi|149642604|ref|NM_001098970.1|	210.61	97.85	-1.10593	1.64761e-54	5.95582e-53	Bos taurus drebrin-like (DBNL), mRNA
gi|118151431|ref|NM_001078157.1|	86.89	40.37	-1.10591	1.83424e-23	3.46493e-22	Bos taurus ADP-ribosylation factor-like 6 interacting protein 1 (ARL6IP1), mRNA
gi|157954078|ref|NM_001109789.1|	147.14	68.42	-1.1047	1.56947e-38	4.46157e-37	Bos taurus PRP39 pre-mRNA processing factor 39 homolog (S. cerevisiae) (PRPF39), mRNA
gi|208610010|ref|NM_001076295.2|	19.49	9.07	-1.10356	2.49288e-06	1.25128e-05	Bos taurus chromosome 13 open reading frame 27 ortholog (C12H13orf27), mRNA
gi|51491840|ref|NM_001003906.1|	205.07	95.45	-1.1033	6.44926e-53	2.31226e-51	Bos taurus transketolase (TKT), mRNA
gi|149643098|ref|NM_001099183.1|	93.68	43.62	-1.10275	4.57236e-25	9.19076e-24	Bos taurus translocase of outer mitochondrial membrane 20 homolog (yeast) (TOMM20), nuclear gene encoding mitochondrial protein, mRNA
gi|114051365|ref|NM_001046181.1|	40.05	18.65	-1.10263	1.41942e-11	1.25309e-10	Bos taurus aldehyde dehydrogenase 18 family, member A1 (ALDH18A1), nuclear gene encoding mitochondrial protein, mRNA
gi|77735432|ref|NM_001034237.1|	20.2	9.41	-1.10209	1.66947e-06	8.51112e-06	Bos taurus mediator complex subunit 6 (MED6), mRNA
gi|115496473|ref|NM_001075345.1|	14.3	6.67	-1.10026	5.86348e-05	0.000235936	Bos taurus retinol dehydrogenase 13 (all-trans/9-cis) (RDH13), nuclear gene encoding mitochondrial protein, mRNA
gi|194666685|ref|XM_001254697.2|	14.66	6.84	-1.09982	4.78492e-05	0.000194948	PREDICTED: Bos taurus DKFZP459P193 protein-like (LOC787239), mRNA
gi|114051955|ref|NM_001046396.1|	87.96	41.05	-1.09947	1.60377e-23	3.03611e-22	Bos taurus dodecenoyl-CoA isomerase (DCI), nuclear gene encoding mitochondrial protein, mRNA
gi|115495720|ref|NM_001075137.1|	241.18	112.56	-1.09942	1.37737e-61	5.37726e-60	Bos taurus NADH dehydrogenase (ubiquinone) Fe-S protein 2, 49kDa (NADH-coenzyme Q reductase) (NDUFS2), nuclear gene encoding mitochondrial protein, mRNA
gi|155372146|ref|NM_001101213.1|	15.02	7.01	-1.0994	3.90562e-05	0.000161445	Bos taurus isochorismatase domain containing 1 (ISOC1), mRNA
gi|114052936|ref|NM_001046106.1|	77.59	36.27	-1.09709	7.07408e-21	1.18812e-19	Bos taurus 3-hydroxyisobutyrate dehydrogenase (HIBADH), mRNA
gi|115496889|ref|NM_001076044.1|	31.82	14.88	-1.09656	2.07634e-09	1.51107e-08	Bos taurus integrator complex subunit 7 (INTS7), mRNA
gi|31341810|ref|NM_181031.2|	97.62	45.67	-1.09593	8.4372e-26	1.73565e-24	Bos taurus protein phosphatase 2, catalytic subunit, alpha isozyme (PPP2CA), mRNA
gi|157785566|ref|NM_001105612.1|	286.77	134.28	-1.09465	2.21536e-72	9.63353e-71	Bos taurus calnexin (canx), mRNA
gi|164420724|ref|NM_001024513.2|	42.73	20.01	-1.09453	4.07296e-12	3.79797e-11	Bos taurus dipeptidyl-peptidase 3 (DPP3), mRNA
gi|118150851|ref|NM_001077866.1|	231.53	108.45	-1.09417	9.6314e-59	3.58484e-57	Bos taurus ribosomal protein L15 (RPL15), mRNA
gi|77735922|ref|NM_001034486.1|	51.13	23.95	-1.09414	3.2434e-14	3.83446e-13	Bos taurus mediator complex subunit 4 (MED4), mRNA
gi|134085688|ref|NM_001083403.1|	34.68	16.25	-1.09366	4.2766e-10	3.31559e-09	Bos taurus COX11 homolog, cytochrome c oxidase assembly protein (yeast) (COX11), nuclear gene encoding mitochondrial protein, mRNA
gi|88319942|ref|NM_175826.3|	43.45	20.36	-1.09362	2.74978e-12	2.64268e-11	Bos taurus NADH dehydrogenase (ubiquinone) 1 alpha subcomplex, 8, 19kDa (NDUFA8), nuclear gene encoding mitochondrial protein, mRNA
gi|155371884|ref|NM_001101077.1|	55.07	25.83	-1.09222	3.76662e-15	4.72657e-14	Bos taurus proteasome (prosome, macropain) 26S subunit, non-ATPase, 1 (PSMD1), mRNA
gi|77735382|ref|NM_001034216.1|	49.17	23.09	-1.09051	1.19117e-13	1.3295e-12	Bos taurus phosphatidylinositol glycan anchor biosynthesis, class S (PIGS), mRNA
gi|119927974|ref|XM_001256332.1|	19.67	9.24	-1.09003	2.83448e-06	1.40588e-05	PREDICTED: Bos taurus multidrug resistance-associated protein 4 splice-like (LOC789637), partial mRNA
gi|156120338|ref|NM_001101845.1|	29.5	13.86	-1.08979	9.4175e-09	6.3879e-08	Bos taurus acyl-CoA thioesterase 13 (ACOT13), mRNA
gi|156120460|ref|NM_001101906.1|	20.02	9.41	-1.08918	2.319e-06	1.16801e-05	Bos taurus coiled-coil domain containing 120 (CCDC120), mRNA
gi|77736026|ref|NM_001034540.1|	21.1	9.92	-1.08883	1.27089e-06	6.60563e-06	Bos taurus peroxisomal biogenesis factor 19 (PEX19), mRNA
gi|114052509|ref|NM_001045900.1|	112.99	53.2	-1.0867	3.10242e-29	7.19041e-28	Bos taurus proteasome (prosome, macropain) 26S subunit, non-ATPase, 3 (PSMD3), mRNA
gi|155372156|ref|NM_001101218.1|	35.58	16.76	-1.08604	3.26682e-10	2.56212e-09	Bos taurus zinc finger protein 131 (ZNF131), mRNA
gi|114050994|ref|NM_001046484.1|	25.39	11.97	-1.08484	1.15743e-07	6.89277e-07	Bos taurus coiled-coil-helix-coiled-coil-helix domain containing 1 (CHCHD1), mRNA
gi|157427939|ref|NM_001105407.1|	264.07	124.53	-1.08443	8.27452e-66	3.30379e-64	Bos taurus SUB1 homolog (S. cerevisiae) (SUB1), mRNA
gi|115497317|ref|NM_001075632.1|	13.41	6.33	-1.08303	0.000122898	0.000471827	Bos taurus PAXIP1-associated protein 1 (PA1), mRNA
gi|156120920|ref|NM_001102137.1|	13.77	6.5	-1.08302	0.000100191	0.000390973	Bos taurus acyl-CoA synthetase short-chain family member 3 (ACSS3), mRNA
gi|149643066|ref|NM_001099123.1|	15.2	7.18	-1.08202	4.4367e-05	0.000181688	Bos taurus plasmolipin (PLLP), mRNA
gi|115496006|ref|NM_001075515.1|	14.84	7.01	-1.082	5.43686e-05	0.000219675	Bos taurus 5'-nucleotidase, cytosolic III-like (NT5C3L), mRNA
gi|156120818|ref|NM_001102086.1|	42.73	20.19	-1.08161	6.36058e-12	5.79578e-11	Bos taurus StAR-related lipid transfer (START) domain containing 7 (STARD7), mRNA
gi|157428047|ref|NM_001105462.1|	31.11	14.71	-1.08058	4.82926e-09	3.38549e-08	Bos taurus ATPase family, AAA domain containing 3A (ATAD3A), nuclear gene encoding mitochondrial protein, mRNA
gi|114326291|ref|NM_001040473.2|	30.75	14.54	-1.08056	5.88702e-09	4.08787e-08	Bos taurus phosphoribosylglycinamide formyltransferase, phosphoribosylglycinamide synthetase, phosphoribosylaminoimidazole synthetase (GART), mRNA
gi|156121354|ref|NM_001102356.1|	92.25	43.62	-1.08056	5.86902e-24	1.14056e-22	Bos taurus eukaryotic translation initiation factor 3, subunit B (EIF3B), mRNA
gi|155372160|ref|NM_001101220.1|	49.17	23.26	-1.07993	1.85578e-13	2.02248e-12	Bos taurus dynein, light chain, Tctex-type 3 (DYNLT3), mRNA
gi|114052381|ref|NM_001045912.1|	65.44	30.96	-1.07977	2.0252e-17	2.90676e-16	Bos taurus cysteine and histidine-rich domain (CHORD)-containing 1 (CHORDC1), mRNA
gi|122692340|ref|NM_001080367.1|	273.37	129.49	-1.07801	2.01234e-67	8.26e-66	Bos taurus methyltransferase like 9 (METTL9), mRNA
gi|115497227|ref|NM_001075832.1|	239.04	113.24	-1.07787	3.58502e-59	1.34003e-57	Bos taurus EF-hand domain family, member D1 (EFHD1), mRNA
gi|116004238|ref|NM_001077010.1|	62.75	29.76	-1.07624	1.09157e-16	1.49119e-15	Bos taurus RNA binding motif protein 4 (RBM4), mRNA
gi|115496807|ref|NM_001076039.1|	22.35	10.61	-1.07485	7.89528e-07	4.21337e-06	Bos taurus UTP23, small subunit (SSU) processome component, homolog (yeast) (UTP23), mRNA
gi|134085814|ref|NM_001083404.1|	77.77	36.95	-1.07364	3.00842e-20	4.8937e-19	Bos taurus golgi-associated, gamma adaptin ear containing, ARF binding protein 3 (GGA3), mRNA
gi|84000260|ref|NM_001038137.1|	28.43	13.51	-1.07339	2.6675e-08	1.7041e-07	Bos taurus motile sperm domain containing 1 (MOSPD1), mRNA
gi|77735578|ref|NM_001034313.1|	53.99	25.66	-1.07317	1.63967e-14	1.96761e-13	Bos taurus fibrinogen-like 1 (FGL1), mRNA
gi|148540199|ref|NM_001075385.2|	33.43	15.91	-1.07121	1.66455e-09	1.2215e-08	Bos taurus thioredoxin-related transmembrane protein 1 (TMX1), mRNA
gi|114051723|ref|NM_001046082.1|	38.44	18.3	-1.07076	1.04925e-10	8.61366e-10	Bos taurus ras homolog gene family, member T1 (RHOT1), mRNA
gi|84370086|ref|NM_001038527.1|	76.88	36.61	-1.07037	6.08852e-20	9.77725e-19	Bos taurus proteasome (prosome, macropain) subunit, beta type, 7 (PSMB7), mRNA
gi|28461282|ref|NM_175830.1|	100.84	48.07	-1.06886	1.31744e-25	2.69752e-24	Bos taurus NADH dehydrogenase (ubiquinone) flavoprotein 3, 10kDa (NDUFV3), nuclear gene encoding mitochondrial protein, mRNA
gi|31343266|ref|NM_173918.2|	850.49	405.76	-1.06767	1.48189e-202	9.86129e-201	Bos taurus Niemann-Pick disease, type C2 (NPC2), mRNA
gi|84000288|ref|NM_001038090.1|	79.56	37.98	-1.0668	1.75282e-20	2.87253e-19	Bos taurus cytochrome c-1 (CYC1), nuclear gene encoding mitochondrial protein, mRNA
gi|84370034|ref|NM_001038503.1|	573.37	273.87	-1.06598	7.32266e-137	4.28815e-135	Bos taurus signal sequence receptor, delta (translocon-associated protein delta) (SSR4), mRNA
gi|148356249|ref|NM_001098079.1|	18.24	8.72	-1.06471	9.93416e-06	4.55674e-05	Bos taurus ribulose-5-phosphate-3-epimerase (RPE), mRNA
gi|149642854|ref|NM_001099052.1|	21.81	10.43	-1.06425	1.33078e-06	6.88838e-06	Bos taurus golgi phosphoprotein 3-like (GOLPH3L), mRNA
gi|116003854|ref|NM_001076817.1|	25.03	11.97	-1.06424	2.20218e-07	1.26348e-06	Bos taurus Rab-like GTP-binding protein 1A (PARF), mRNA
gi|154152156|ref|NM_001100320.1|	24.67	11.8	-1.06397	2.68836e-07	1.52156e-06	Bos taurus WD repeat domain 4 (WDR4), mRNA
gi|41386714|ref|NM_174830.1|	36.12	17.28	-1.06369	4.70704e-10	3.63008e-09	Bos taurus eukaryotic translation initiation factor 6 (EIF6), mRNA
gi|297475509|ref|XM_002688003.1|	20.02	9.58	-1.06334	3.62966e-06	1.77226e-05	PREDICTED: Bos taurus family with sequence similarity 116, member B-like (LOC100139352), mRNA
gi|156139058|ref|NM_001102375.1|	26.1	12.49	-1.06328	1.21112e-07	7.20278e-07	Bos taurus phosphoribosyl pyrophosphate amidotransferase (PPAT), mRNA
gi|226530003|ref|NM_001046189.2|	28.96	13.86	-1.06313	2.46766e-08	1.5845e-07	Bos taurus phosphoribosyl pyrophosphate synthetase 1 (PRPS1), mRNA
gi|115496923|ref|NM_001075304.1|	186.83	89.47	-1.06225	1.37844e-45	4.45156e-44	Bos taurus major facilitator superfamily domain containing 10 (MFSD10), mRNA
gi|30842789|ref|NM_181011.2|	45.23	21.72	-1.05826	3.85084e-12	3.61387e-11	Bos taurus ferredoxin 1 (FDX1), nuclear gene encoding mitochondrial protein, mRNA
gi|77735576|ref|NM_001034312.1|	82.6	39.69	-1.05737	6.37984e-21	1.07563e-19	Bos taurus CCR4-NOT transcription complex, subunit 7 (CNOT7), mRNA
gi|94966874|ref|NM_001040541.1|	38.08	18.3	-1.05719	1.97524e-10	1.58452e-09	Bos taurus ubiquitin carboxyl-terminal esterase L3 (ubiquitin thiolesterase) (UCHL3), mRNA
gi|165973959|ref|NM_001113729.1|	31.65	15.22	-1.05624	6.93122e-09	4.76027e-08	Bos taurus zinc finger protein 771 (ZNF771), mRNA
gi|118151107|ref|NM_001078007.1|	171.1	82.28	-1.05623	1.62897e-41	5.00309e-40	Bos taurus coatomer protein complex, subunit beta 1 (COPB1), mRNA
gi|148230924|ref|NM_001098129.1|	30.22	14.54	-1.05548	1.53183e-08	1.00716e-07	Bos taurus nucleoporin like 1 (NUPL1), mRNA
gi|70778955|ref|NM_001025317.1|	2077.15	999.69	-1.05505	0	0	Bos taurus ribosomal protein S8 (RPS8), mRNA
gi|115496725|ref|NM_001076029.1|	27.71	13.34	-1.05465	6.15202e-08	3.79756e-07	Bos taurus transcription factor Dp-1 (TFDP1), mRNA
gi|115497453|ref|NM_001075565.1|	29.14	14.03	-1.05449	2.77846e-08	1.77112e-07	Bos taurus SEC13 homolog (S. cerevisiae) (SEC13), mRNA
gi|167583513|ref|NM_001114528.1|	169.67	81.77	-1.05309	5.40862e-41	1.62703e-39	Bos taurus reactive oxygen species modulator 1 (ROMO1), nuclear gene encoding mitochondrial protein, mRNA
gi|89886130|ref|NM_177946.3|	23.06	11.12	-1.05224	8.221e-07	4.37391e-06	Bos taurus pyruvate carboxylase (PC), nuclear gene encoding mitochondrial protein, mRNA
gi|115496939|ref|NM_001075301.1|	63.83	30.79	-1.05177	2.22168e-16	2.97036e-15	Bos taurus transmembrane protein 59-like (TMEM59L), mRNA
gi|78369403|ref|NM_001035397.1|	20.2	9.75	-1.05088	4.08874e-06	1.97991e-05	Bos taurus exosome component 3 (EXOSC3), mRNA
gi|112817611|ref|NM_001015514.2|	58.46	28.23	-1.05022	4.17622e-15	5.2182e-14	Bos taurus ets variant 6 (ETV6), mRNA
gi|31340790|ref|NM_174665.2|	36.47	17.62	-1.0495	5.95496e-10	4.56045e-09	Bos taurus platelet-activating factor acetylhydrolase 1b, catalytic subunit 3 (29kDa) (PAFAH1B3), mRNA
gi|78042509|ref|NM_001035022.1|	16.98	8.21	-1.04838	2.51226e-05	0.000106917	Bos taurus haloacid dehalogenase-like hydrolase domain containing 2 (HDHD2), mRNA
gi|116004258|ref|NM_001077020.1|	16.27	7.87	-1.04778	3.76816e-05	0.00015613	Bos taurus Fas associated factor family member 2 (FAF2), mRNA
gi|77735744|ref|NM_001034395.1|	61.5	29.76	-1.04721	9.7961e-16	1.27859e-14	Bos taurus heterogeneous nuclear ribonucleoprotein C (C1/C2) (HNRNPC), mRNA
gi|115496044|ref|NM_001075881.1|	15.91	7.7	-1.047	4.61632e-05	0.000188516	Bos taurus MTERF domain containing 1 (MTERFD1), mRNA
gi|115495982|ref|NM_001076235.1|	15.2	7.36	-1.04629	6.93298e-05	0.000276187	Bos taurus mediator complex subunit 18 (MED18), mRNA
gi|78045552|ref|NM_001035073.1|	15.2	7.36	-1.04629	6.93298e-05	0.000276062	Bos taurus WD repeat containing, antisense to TP53 (WRAP53), mRNA
gi|255683528|ref|NM_001164026.1|	15.2	7.36	-1.04629	6.93298e-05	0.000275937	Bos taurus trichoplein, keratin filament binding (TCHP), mRNA
gi|115495812|ref|NM_001075452.1|	101.37	49.09	-1.04613	6.74016e-25	1.34865e-23	Bos taurus rogdi homolog (Drosophila) (ROGDI), mRNA
gi|78369239|ref|NM_001035436.1|	29.32	14.2	-1.04599	3.12212e-08	1.98442e-07	Bos taurus LSM4 homolog, U6 small nuclear RNA associated (S. cerevisiae) (LSM4), mRNA
gi|156120852|ref|NM_001102103.1|	13.77	6.67	-1.04577	0.000156838	0.000587489	Bos taurus programmed cell death 11 (PDCD11), mRNA
gi|114050904|ref|NM_001046449.1|	127.48	61.75	-1.04576	7.13948e-31	1.73241e-29	Bos taurus SERPINE1 mRNA binding protein 1 (SERBP1), mRNA
gi|153792137|ref|NM_001099702.1|	13.41	6.5	-1.0448	0.000192478	0.00070712	Bos taurus chromosome 14 open reading frame 169 ortholog (C10H14ORF169), mRNA
gi|77735844|ref|NM_001034445.1|	13.41	6.5	-1.0448	0.000192478	0.000706824	Bos taurus NAD kinase (NADK), mRNA
gi|116003868|ref|NM_001076821.1|	26.46	12.83	-1.04429	1.53238e-07	8.99759e-07	Bos taurus DPH5 homolog (S. cerevisiae) (DPH5), mRNA
gi|31341335|ref|NM_176649.2|	89.57	43.45	-1.04366	4.13832e-22	7.3585e-21	Bos taurus ATP synthase, H+ transporting, mitochondrial Fo complex, subunit C1 (subunit 9) (ATP5G1), nuclear gene encoding mitochondrial protein, mRNA
gi|155371990|ref|NM_001101132.1|	21.1	10.26	-1.04021	3.07322e-06	1.51658e-05	Bos taurus Bardet-Biedl syndrome 5 (BBS5), mRNA
gi|62751390|ref|NM_001015644.1|	30.93	15.05	-1.03924	1.58337e-08	1.04026e-07	Bos taurus cytochrome P450, family 20, subfamily A, polypeptide 1 (CYP20A1), mRNA
gi|297468102|ref|XM_001250722.3|	71.69	34.9	-1.03854	7.05544e-18	1.02948e-16	PREDICTED: Bos taurus dynein light chain 1 (LOC787825), mRNA
gi|158519808|ref|NM_001110088.1|	147.86	72.02	-1.03776	3.97032e-35	1.05683e-33	Bos taurus synaptophysin-like 1 (SYPL1), mRNA
gi|134085660|ref|NM_001083397.1|	36.47	17.79	-1.03564	9.12e-10	6.85874e-09	Bos taurus transcription factor CP2 (TFCP2), mRNA
gi|73853780|ref|NM_001029845.2|	35.76	17.45	-1.03512	1.35373e-09	1.00178e-08	Bos taurus interferon regulatory factor 3 (IRF3), mRNA
gi|129277528|ref|NM_001082608.1|	308.77	150.71	-1.03476	4.00682e-71	1.70854e-69	Bos taurus heterogeneous nuclear ribonucleoprotein R (HNRNPR), mRNA
gi|91680534|ref|NM_001024509.2|	41.66	20.36	-1.03293	6.45962e-11	5.39366e-10	Bos taurus proteasome (prosome, macropain) activator subunit 1 (PA28 alpha) (PSME1), mRNA
gi|155371946|ref|NM_001101109.1|	33.25	16.25	-1.03291	5.40214e-09	3.76606e-08	Bos taurus ankyrin repeat domain 40 (ANKRD40), mRNA
gi|27806928|ref|NM_173889.1|	66.15	32.33	-1.03287	1.79327e-16	2.41967e-15	Bos taurus adenylate kinase 2 (AK2), mRNA
gi|115497159|ref|NM_001075279.1|	48.27	23.61	-1.03173	2.10018e-12	2.03845e-11	Bos taurus Ras-related GTP binding B (RRAGB), mRNA
gi|31343616|ref|NM_175828.2|	16.09	7.87	-1.03173	5.18332e-05	0.000210107	Bos taurus NADH dehydrogenase (ubiquinone) 1 beta subcomplex, 2, 8kDa (NDUFB2), nuclear gene encoding mitochondrial protein, mRNA
gi|114053138|ref|NM_001046261.1|	15.73	7.7	-1.03059	6.35114e-05	0.000254742	Bos taurus PPAN-P2RY11 readthrough (PPAN-P2RY11), mRNA
gi|297461147|ref|XM_001252665.3|	79.92	39.17	-1.02881	1.83605e-19	2.87484e-18	PREDICTED: Bos taurus high-mobility group box 1, transcript variant 1 (HMGB1L1), mRNA
gi|118150837|ref|NM_001077865.1|	21.99	10.78	-1.02849	2.30532e-06	1.16245e-05	Bos taurus cleavage stimulation factor, 3' pre-RNA, subunit 1, 50kDa (CSTF1), mRNA
gi|122692438|ref|NM_001080317.1|	101.19	49.61	-1.02836	3.21204e-24	6.31198e-23	Bos taurus mitochondrial ribosomal protein L3 (MRPL3), nuclear gene encoding mitochondrial protein, mRNA
gi|114051298|ref|NM_001046038.1|	78.13	38.32	-1.02778	4.8635e-19	7.44268e-18	Bos taurus metadherin (MTDH), mRNA
gi|114051897|ref|NM_001046117.1|	49.17	24.12	-1.02755	1.58502e-12	1.5732e-11	Bos taurus eukaryotic translation initiation factor 2, subunit 3 gamma, 52kDa (EIF2S3), mRNA
gi|148234059|ref|NM_001098071.1|	115.32	56.62	-1.02626	2.78404e-27	6.06824e-26	Bos taurus G1 to S phase transition 1 (GSPT1), mRNA
gi|115495848|ref|NM_001075875.1|	147.68	72.53	-1.02582	1.86852e-34	4.91409e-33	Bos taurus enolase-phosphatase 1 (ENOPH1), mRNA
gi|149944726|ref|NM_001098923.1|	13.23	6.5	-1.0253	0.000265198	0.00095276	Bos taurus chromosome 10 open reading frame 35 ortholog (C28H10ORF35), mRNA
gi|126723450|ref|NM_001082467.1|	13.23	6.5	-1.0253	0.000265198	0.000952371	Bos taurus similar to chromosome 6 open reading frame 26 (MGC151586), mRNA
gi|123959745|ref|NM_001080726.1|	163.95	80.57	-1.02494	5.161e-38	1.45769e-36	Bos taurus Cbp/p300-interacting transactivator, with Glu/Asp-rich carboxy-terminal domain, 4 (CITED4), mRNA
gi|114051268|ref|NM_001046034.1|	19.49	9.58	-1.02464	9.40604e-06	4.33033e-05	Bos taurus Pentatricopeptide repeat domain 3 (PTCD3), nuclear gene encoding mitochondrial protein, mRNA
gi|94400869|ref|NM_001024550.3|	427.66	210.24	-1.02443	3.19084e-96	1.60162e-94	Bos taurus ATP synthase, H+ transporting, mitochondrial F0 complex, subunit G (ATP5L), nuclear gene encoding mitochondrial protein, mRNA
gi|122692600|ref|NM_001080289.1|	58.46	28.74	-1.02439	1.47567e-14	1.78544e-13	Bos taurus hypothetical LOC526913 (MGC148942), mRNA
gi|297463957|ref|XM_864468.4|	166.63	81.94	-1.02401	1.48412e-38	4.23263e-37	PREDICTED: Bos taurus CG1837-like, transcript variant 1 (TXNDC5), mRNA
gi|82697390|ref|NM_001037485.1|	115.14	56.62	-1.02401	3.7703e-27	8.17736e-26	Bos taurus SRA stem-loop-interacting RNA-binding protein (SLIRP), mRNA
gi|77735662|ref|NM_001034357.1|	37.55	18.47	-1.02363	7.67924e-10	5.82508e-09	Bos taurus proline synthetase co-transcribed homolog (bacterial) (PROSC), mRNA
gi|115496557|ref|NM_001075712.1|	19.13	9.41	-1.02357	1.15051e-05	5.21739e-05	Bos taurus metastasis associated 1 family, member 2 (MTA2), mRNA
gi|77736004|ref|NM_001034529.1|	25.39	12.49	-1.02349	4.26476e-07	2.3665e-06	Bos taurus BRX1, biogenesis of ribosomes, homolog (S. cerevisiae) (BRIX1), mRNA
gi|149944718|ref|NM_001099075.1|	31.29	15.4	-1.02277	1.98118e-08	1.28528e-07	Bos taurus ecotropic viral integration site 5-like (EVI5L), mRNA
gi|82697362|ref|NM_001037471.1|	24.32	11.97	-1.02272	7.76032e-07	4.14891e-06	Bos taurus ubiquitously-expressed transcript (UXT), mRNA
gi|126722740|ref|NM_001082434.1|	24.67	12.15	-1.0218	6.3559e-07	3.43148e-06	Bos taurus CD27 molecule (CD27), mRNA
gi|31341991|ref|NM_174441.2|	138.2	68.08	-1.02145	3.89688e-32	9.78006e-31	Bos taurus proteasome (prosome, macropain) 26S subunit, ATPase, 5 (PSMC5), mRNA
gi|158819072|ref|NM_001110187.1|	45.77	22.58	-1.01936	1.25922e-11	1.11615e-10	Bos taurus mitochondrial ribosomal protein L34 (MRPL34), nuclear gene encoding mitochondrial protein, mRNA
gi|84000036|ref|NM_001038030.1|	51.31	25.32	-1.01896	7.40318e-13	7.54403e-12	Bos taurus small glutamine-rich tetratricopeptide repeat (TPR)-containing, alpha (SGTA), mRNA
gi|62988301|ref|NM_001017947.1|	16.98	8.38	-1.01881	3.86636e-05	0.000159897	Bos taurus PDZ and LIM domain 7 (enigma) (PDLIM7), transcript variant 1, mRNA
gi|110350678|ref|NM_183364.2|	61.32	30.28	-1.01799	4.66962e-15	5.82641e-14	Bos taurus glucose 6 phosphatase, catalytic, 3 (G6PC3), mRNA
gi|84000172|ref|NM_001038102.1|	43.27	21.38	-1.01711	4.98206e-11	4.21603e-10	Bos taurus phosphatidylinositol glycan anchor biosynthesis, class Y (PIGY), nuclear gene encoding mitochondrial protein, mRNA
gi|115496819|ref|NM_001075312.1|	20.74	10.26	-1.01539	5.74714e-06	2.73917e-05	Bos taurus processing of precursor 5, ribonuclease P/MRP subunit (S. cerevisiae) (POP5), mRNA
gi|115495248|ref|NM_001075947.1|	35.94	17.79	-1.01452	2.29686e-09	1.66603e-08	Bos taurus F-box and leucine-rich repeat protein 14 (FBXL14), mRNA
gi|77735582|ref|NM_001034315.1|	92.25	45.67	-1.0143	9.42234e-22	1.62925e-20	Bos taurus adenosylhomocysteinase (AHCY), mRNA
gi|114052564|ref|NM_001045896.1|	20.38	10.09	-1.01423	7.02582e-06	3.30556e-05	Bos taurus TNFRSF1A-associated via death domain (TRADD), mRNA
gi|77736228|ref|NM_001034639.1|	83.85	41.57	-1.01227	7.41194e-20	1.18375e-18	Bos taurus succinate-CoA ligase, GDP-forming, beta subunit (SUCLG2), nuclear gene encoding mitochondrial protein, mRNA
gi|115496096|ref|NM_001075750.1|	24.14	11.97	-1.012	1.05715e-06	5.53396e-06	Bos taurus N(alpha)-acetyltransferase 50, NatE catalytic subunit (NAA50), mRNA
gi|116003842|ref|NM_001076809.1|	48.63	24.12	-1.01162	3.95628e-12	3.70095e-11	Bos taurus heat shock transcription factor 1 (HSF1), mRNA
gi|77735558|ref|NM_001034303.1|	24.49	12.15	-1.01124	8.65844e-07	4.59274e-06	Bos taurus transmembrane protein 188 (TMEM188), mRNA
gi|115497507|ref|NM_001075484.1|	62.04	30.79	-1.01074	4.76086e-15	5.93183e-14	Bos taurus membrane protein, palmitoylated 1, 55kDa (MPP1), mRNA
gi|136256445|ref|NM_001014389.2|	360.79	179.1	-1.01039	1.12229e-79	5.08153e-78	Bos taurus H3 histone, family 3A (H3F3A), mRNA
gi|118150821|ref|NM_001077852.1|	80.28	39.86	-1.0101	5.18644e-19	7.92308e-18	Bos taurus solute carrier family 9 (sodium/hydrogen exchanger), member 3 regulator 1 (SLC9A3R1), mRNA
gi|94966772|ref|NM_001040480.1|	84.75	42.08	-1.01008	5.58688e-20	9.00462e-19	Bos taurus proteasome (prosome, macropain) subunit, beta type, 8 (large multifunctional peptidase 7) (PSMB8), mRNA
gi|118151319|ref|NM_001078126.1|	136.06	67.57	-1.00979	4.23264e-31	1.03564e-29	Bos taurus splicing factor, arginine/serine-rich 13A (SFRS13A), mRNA
gi|116004450|ref|NM_001077117.1|	28.25	14.03	-1.00974	1.3174e-07	7.79263e-07	Bos taurus RNA-binding region (RNP1, RRM) containing 3 (RNPC3), mRNA
gi|78369237|ref|NM_001035305.1|	42.02	20.87	-1.00965	1.21802e-10	9.94341e-10	Bos taurus RNA polymerase II, subunit 5-mediating protein (RMP), mRNA
gi|149642938|ref|NM_001098988.1|	139.28	69.28	-1.00748	1.11054e-31	2.76345e-30	Bos taurus NIMA (never in mitosis gene a)-related kinase 6 (NEK6), mRNA
gi|297484137|ref|XR_084595.1|	17.88	8.9	-1.00647	2.87864e-05	0.000121567	PREDICTED: Bos taurus espin-like (LOC539821), miscRNA
gi|149642906|ref|NM_001099100.1|	82.42	41.05	-1.00561	2.42212e-19	3.75899e-18	Bos taurus pogo transposable element with KRAB domain (POGK), mRNA
gi|114052654|ref|NM_001045889.1|	20.56	10.26	-1.00281	7.82754e-06	3.66314e-05	Bos taurus carnitine palmitoyltransferase 2 (CPT2), nuclear gene encoding mitochondrial protein, mRNA
gi|28461244|ref|NM_175809.1|	89.75	44.82	-1.00177	8.25996e-21	1.37938e-19	Bos taurus NADH dehydrogenase (ubiquinone) 1 beta subcomplex, 1, 7kDa (NDUFB1), nuclear gene encoding mitochondrial protein, mRNA
gi|77735664|ref|NM_001034354.1|	35.94	17.96	-1.0008	3.46262e-09	2.47684e-08	Bos taurus MKI67 (FHA domain) interacting nucleolar phosphoprotein (MKI67IP), mRNA
gi|149642870|ref|NM_001098875.1|	35.94	17.96	-1.0008	3.46262e-09	2.47483e-08	Bos taurus muted homolog (mouse) (MUTED), mRNA
gi|31343546|ref|NM_175794.2|	99.94	49.95	-1.00058	5.97868e-23	1.11264e-21	Bos taurus NADH dehydrogenase (ubiquinone) 1 alpha subcomplex, 1, 7.5kDa (NDUFA1), nuclear gene encoding mitochondrial protein, mRNA
