# Supplementary material for: Bovine Mammary Gene Expression Profiling during the Onset of Lactation
Source: PLoS One. 2013 Aug 21;8(8):e70393. doi: 10.1371/journal.pone.0070393 (PMC3749150; doi:10.1371/journal.pone.0070393)
Supplement: File S3 — The details of differentially expressed genes at +3 d compared with −35 d. (XLS) [file pone.0070393.s003.xls]

## Sheet: Sheet1
Gene	TPM(-35d)	TPM(+3d)	log2 Ratio(+3d/-35d)	P-Value	FDR	Description
gi|31343234|ref|NM_173933.2|	0.01	75.27	12.8779	4.4409e-16	5.02705e-15	Bos taurus lactoperoxidase (LPO), mRNA
gi|31341820|ref|NM_174501.2|	0.01	17.79	10.7969	4.4409e-16	5.02073e-15	Bos taurus arachidonate 15-lipoxygenase (ALOX15), mRNA
gi|27806798|ref|NM_173960.1|	0.01	16.59	10.6961	4.4409e-16	5.03339e-15	Bos taurus somatostatin (SST), mRNA
gi|31342165|ref|NM_174378.2|	3.72	5224.76	10.4558	1.00663e-09	6.15899e-09	Bos taurus lactalbumin, alpha- (LALBA), mRNA
gi|254304478|ref|NM_001163414.1|	1.01	988.91	9.93534	1.67446e-05	6.0882e-05	Bos taurus histatherin (HSTN), mRNA
gi|31341233|ref|NM_174828.2|	4.06	3839.84	9.88535	2.8293e-10	1.83874e-09	Bos taurus glycosylation-dependent cell adhesion molecule 1 (GLYCAM1), mRNA
gi|115497881|ref|NM_001075215.1|	0.01	7.01	9.45327	3.55716e-13	3.17495e-12	Bos taurus tropomodulin 4 (muscle) (TMOD4), mRNA
gi|31341749|ref|NM_174528.2|	22.49	10389.3	8.8516	2.55574e-13	2.3203e-12	Bos taurus casein alpha-S2 (CSN1S2), mRNA
gi|31340855|ref|NM_174752.2|	0.01	3.76	8.55459	2.08402e-07	9.97931e-07	Bos taurus statherin (STATH), mRNA
gi|77736116|ref|NM_001034585.1|	0.01	3.08	8.26679	3.41338e-06	1.36474e-05	Bos taurus actin, alpha, cardiac muscle 1 (ACTC1), mRNA
gi|41386702|ref|NM_174381.1|	0.01	3.08	8.26679	3.41338e-06	1.36414e-05	Bos taurus luteinizing hormone/choriogonadotropin receptor (LHCGR), mRNA
gi|62751350|ref|NM_001015580.1|	0.01	2.57	8.00562	2.77906e-05	9.80691e-05	Bos taurus solute carrier family 38, member 5 (SLC38A5), mRNA
gi|116004056|ref|NM_001076917.1|	0.01	2.57	8.00562	2.77906e-05	9.80306e-05	Bos taurus keratin 75 (KRT75), mRNA
gi|297460466|ref|XM_869051.4|	0.01	2.22	7.79442	0.000112471	0.000360773	PREDICTED: Bos taurus frizzled-8-like (FZD8), mRNA
gi|50872132|ref|NM_001002884.1|	0.01	2.05	7.67948	0.000226262	0.000686346	Bos taurus killer cell lectin-like receptor family J member 1 (KLRJ1), mRNA
gi|119912770|ref|XM_608750.3|	0.01	2.05	7.67948	0.000226262	0.000686114	PREDICTED: Bos taurus glutamine rich 2 (LOC530282), mRNA
gi|269846989|ref|NR_030822.1|	0.01	2.05	7.67948	0.000226262	0.000685883	Bos taurus microRNA mir-1282 (MIR1282), microRNA
gi|31341348|ref|NM_181029.2|	578.92	80620.8	7.12165	0	0	Bos taurus casein alpha s1 (CSN1S1), mRNA
gi|31342355|ref|NM_174313.2|	1.52	156.52	6.68613	3.07832e-06	1.24183e-05	Bos taurus fatty acid binding protein 3, muscle and heart (mammary-derived growth inhibitor) (FABP3), mRNA
gi|31341343|ref|NM_181008.2|	735.32	64463	6.45395	2.83482e-11	1.99682e-10	Bos taurus casein beta (CSN2), mRNA
gi|87196496|ref|NM_173929.3|	757.13	57198.6	6.2393	1.72367e-11	1.24237e-10	Bos taurus progestagen-associated endometrial protein (PAEP), mRNA
gi|125991745|ref|NM_001012676.2|	0.51	32.16	5.97863	7.4829e-05	0.00024609	Bos taurus major histocompatibility complex, class II, DQ beta (BOLA-DQB), mRNA
gi|115495208|ref|NM_001075950.1|	1.52	85.7	5.81715	3.07832e-06	1.24239e-05	Bos taurus glycoprotein 2 (zymogen granule membrane) (GP2), mRNA
gi|134085780|ref|NM_001083449.1|	0.85	31.82	5.22633	2.84402e-05	0.000100126	Bos taurus cell death-inducing DFFA-like effector a (CIDEA), mRNA
gi|60592801|ref|NM_001012675.1|	3.04	75.1	4.62667	1.25981e-08	6.95525e-08	Bos taurus major histocompatibility complex, class II, DQ alpha 5 (HLA-DQA1), mRNA
gi|31341801|ref|NM_174508.2|	4.4	85.87	4.28658	7.96862e-11	5.45483e-10	Bos taurus butyrophilin, subfamily 1, member A1 (BTN1A1), mRNA
gi|31341418|ref|NM_174661.2|	0.34	6.5	4.25683	0.00011666	0.000373277	Bos taurus solute carrier family 34 (sodium phosphate), member 2 (SLC34A2), mRNA
gi|31342770|ref|NM_174134.2|	0.34	6.33	4.2186	0.00011666	0.000373146	Bos taurus oxytocin receptor (OXTR), mRNA
gi|149642616|ref|NM_001098903.1|	1.86	31.48	4.08106	9.423e-07	4.12337e-06	Bos taurus hypothetical LOC507550 (MGC157266), mRNA
gi|156120884|ref|NM_001102119.1|	1.86	29.94	4.0087	9.423e-07	4.12136e-06	Bos taurus CD5 molecule-like (CD5L), mRNA
gi|155372078|ref|NM_001101176.1|	12.51	184.06	3.87902	8.28226e-14	8.07386e-13	Bos taurus collagen, type VIII, alpha 1 (COL8A1), mRNA
gi|83523767|ref|NM_174616.3|	0.34	4.79	3.81642	0.000117054	0.000374139	Bos taurus spermadhesin 1 (SPADH1), mRNA
gi|157428139|ref|NM_001105511.1|	2.54	31.13	3.61541	8.1947e-08	4.14485e-07	Bos taurus ribonuclease, RNase A family, 2 (liver, eosinophil-derived neurotoxin) (RNASE2), mRNA
gi|154147640|ref|NM_001014386.3|	19.44	223.58	3.52369	8.9262e-14	8.63603e-13	Bos taurus ribonuclease (RNASE1), mRNA
gi|297461544|ref|XM_002701707.1|	2.71	30.11	3.47388	4.40298e-08	2.29149e-07	PREDICTED: Bos taurus hypothetical protein LOC100336001 (LOC100336001), mRNA
gi|114051559|ref|NM_001046156.1|	0.34	3.76	3.46713	0.000133826	0.000421748	Bos taurus F-box and leucine-rich repeat protein 22 (FBXL22), mRNA
gi|156120464|ref|NM_001101908.1|	5.07	54.23	3.41903	6.62604e-12	4.9795e-11	Bos taurus transmembrane protein 120B (TMEM120B), mRNA
gi|61888867|ref|NM_001013592.1|	22.32	234.7	3.39441	2.44916e-13	2.2371e-12	Bos taurus actin, gamma 2, smooth muscle, enteric (ACTG2), mRNA
gi|139947487|ref|NM_001083733.1|	0.34	3.42	3.33039	0.000175687	0.000545072	Bos taurus tectorin beta (TECTB), mRNA
gi|156121082|ref|NM_001102218.1|	0.51	4.96	3.28177	7.6024e-05	0.000249928	Bos taurus nuclear receptor interacting protein 3 (NRIP3), mRNA
gi|27881411|ref|NM_174294.1|	1390.84	13441.6	3.27267	0	0	Bos taurus casein kappa (CSN3), mRNA
gi|94966786|ref|NM_001040486.1|	1.35	11.29	3.06401	5.48666e-06	2.12744e-05	Bos taurus solute carrier family 38, member 3 (SLC38A3), mRNA
gi|268607678|ref|NM_001167894.1|	7.1	57.82	3.02568	1.54543e-13	1.44691e-12	Bos taurus coagulation factor XIII, A1 polypeptide (F13A1), mRNA
gi|149643102|ref|NM_001099040.1|	6.09	48.41	2.99079	3.23518e-13	2.89908e-12	Bos taurus WD repeat domain, phosphoinositide interacting 1 (WIPI1), mRNA
gi|27806092|ref|NM_174437.1|	0.85	6.67	2.97215	2.85042e-05	0.000100312	Bos taurus protein C receptor, endothelial (PROCR), mRNA
gi|41386712|ref|NM_174753.1|	3.72	28.05	2.91463	1.00663e-09	6.16318e-09	Bos taurus parathyroid hormone-like hormone (PTHLH), mRNA
gi|115432044|ref|NM_173888.3|	8.28	59.53	2.84591	9.4591e-14	9.11237e-13	Bos taurus adrenomedullin (ADM), mRNA
gi|297485567|ref|XM_002707748.1|	5.92	41.05	2.79371	4.65184e-13	4.07512e-12	PREDICTED: Bos taurus hypothetical LOC100141222 (LOC100141222), mRNA
gi|41386759|ref|NM_174008.1|	2.87	19.67	2.77687	2.35834e-08	1.26699e-07	Bos taurus CD14 molecule (CD14), mRNA
gi|114051454|ref|NM_001046058.1|	4.73	30.96	2.71049	2.26488e-11	1.6105e-10	Bos taurus phenylalanine hydroxylase (PAH), mRNA
gi|297478256|ref|XM_002689921.1|	3.55	22.92	2.69072	1.89725e-09	1.13456e-08	PREDICTED: Bos taurus sushi, von Willebrand factor type A, EGF and pentraxin domain containing 1 (SVEP1), partial mRNA
gi|41386722|ref|NM_176631.1|	18.26	117.18	2.68197	5.5067e-14	5.427e-13	Bos taurus mucin 15, cell surface associated (MUC15), mRNA
gi|148540093|ref|NM_173959.4|	74.73	471.62	2.65787	1.65645e-13	1.54442e-12	Bos taurus stearoyl-CoA desaturase (delta-9-desaturase) (SCD), mRNA
gi|297478279|ref|XM_002689933.1|	4.23	25.66	2.60079	1.50031e-10	1.00184e-09	PREDICTED: Bos taurus similar to Equ c1, transcript variant 2 (LOC783399), mRNA
gi|164420714|ref|NM_001076457.2|	0.68	4.11	2.59553	0.000138535	0.00043552	Bos taurus similar to TLH29 protein precursor (ISG12(B)), mRNA
gi|87196509|ref|NM_001010995.2|	53.6	322.11	2.58725	5.63994e-13	4.85553e-12	Bos taurus tropomyosin 2 (beta) (TPM2), mRNA
gi|31342469|ref|NM_174265.2|	2.03	12.15	2.5814	5.15726e-07	2.34464e-06	Bos taurus chemokine (C-C motif) receptor-like 1 (CCRL1), mRNA
gi|297463459|ref|XR_083106.1|	12.34	67.57	2.45304	0	0	PREDICTED: Bos taurus inverted formin 2 (INF2), miscRNA
gi|156120812|ref|NM_001102083.1|	1.69	9.24	2.45087	1.71909e-06	7.22019e-06	Bos taurus transcription termination factor, RNA polymerase I (TTF1), mRNA
gi|194685480|ref|XM_001788728.1|	1.18	6.33	2.42342	1.22568e-05	4.53165e-05	PREDICTED: Bos taurus keratin 13-like, transcript variant 2 (LOC100138974), mRNA
gi|155372064|ref|NM_001101169.1|	9.64	50.98	2.40283	1.21236e-13	1.14944e-12	Bos taurus solute carrier family 27 (fatty acid transporter), member 6 (SLC27A6), mRNA
gi|115495538|ref|NM_001075430.1|	31.62	162.17	2.3586	5.26024e-13	4.57244e-12	Bos taurus retinoic acid receptor responder (tazarotene induced) 1 (RARRES1), mRNA
gi|148229897|ref|NM_173932.3|	2.2	11.12	2.33758	2.81424e-07	1.32501e-06	Bos taurus lysyl oxidase (LOX), mRNA
gi|115495370|ref|NM_001075417.1|	2.37	11.97	2.33646	1.5214e-07	7.42364e-07	Bos taurus BCL2-like 15 (BCL2L15), mRNA
gi|297467491|ref|XM_002705057.1|	11.84	59.19	2.32168	0	0	PREDICTED: Bos taurus sushi, von Willebrand factor type A, EGF and pentraxin domain containing 1 (SVEP1), mRNA
gi|115497163|ref|NM_001075120.1|	35.17	172.26	2.29217	5.89528e-13	5.06566e-12	Bos taurus lipoprotein lipase (LPL), mRNA
gi|77735390|ref|NM_001034220.1|	16.06	77.83	2.27685	9.34808e-14	9.02476e-13	Bos taurus regakine 1 (LOC504773), mRNA
gi|115495990|ref|NM_001075473.1|	4.06	19.5	2.26392	2.82932e-10	1.83742e-09	Bos taurus C4b-binding protein alpha-like (LOC510860), mRNA
gi|126158908|ref|NM_001081575.1|	37.37	179.27	2.26218	3.04868e-13	2.74564e-12	Bos taurus desmin (DES), mRNA
gi|122692580|ref|NM_001080252.1|	2.2	10.43	2.24516	2.86918e-07	1.34875e-06	Bos taurus outer dense fiber of sperm tails 3 (ODF3), mRNA
gi|156139046|ref|NM_001102382.1|	27.73	130.86	2.2385	3.05312e-13	2.74689e-12	Bos taurus nephroblastoma overexpressed (NOV), mRNA
gi|114052245|ref|NM_001046531.1|	10.48	49.44	2.23804	0	0	Bos taurus beta-site APP-cleaving enzyme 1 (BACE1), mRNA
gi|31343144|ref|NM_173972.2|	299.44	1390.57	2.21534	3.96572e-12	3.06482e-11	Bos taurus xanthine dehydrogenase (XDH), mRNA
gi|149642746|ref|NM_001099033.1|	1.01	4.62	2.19354	0.000187806	0.000579273	Bos taurus guanine nucleotide binding protein (G protein), beta polypeptide 4 (GNB4), mRNA
gi|115496106|ref|NM_001075882.1|	1.01	4.62	2.19354	0.000187806	0.000579074	Bos taurus exocyst complex component 3-like (EXOC3L), mRNA
gi|125991927|ref|NM_001081589.1|	1.69	7.7	2.18784	2.71574e-06	1.10448e-05	Bos taurus N-terminal EF-hand calcium binding protein 3 (NECAB3), mRNA
gi|155372002|ref|NM_001101138.1|	1.86	8.38	2.17165	1.30635e-06	5.60183e-06	Bos taurus C1q and tumor necrosis factor related protein 3 (C1QTNF3), mRNA
gi|164420750|ref|NM_001024476.2|	1.52	6.84	2.16993	7.71894e-06	2.94098e-05	Bos taurus TRAF3 interacting protein 3 (TRAF3IP3), transcript variant 2, mRNA
gi|154707899|ref|NM_001098912.1|	1.69	7.36	2.12268	4.47564e-06	1.76048e-05	Bos taurus fumarylacetoacetate hydrolase (fumarylacetoacetase) (FAH), mRNA
gi|297485446|ref|XM_002694922.1|	1.86	7.7	2.04956	3.63114e-06	1.44602e-05	PREDICTED: Bos taurus low-density lipoprotein receptor-related protein 3-like (LOC100301323), mRNA
gi|118151355|ref|NM_001078144.1|	40.07	159.77	1.9954	5.41122e-13	4.68555e-12	Bos taurus angiogenin, ribonuclease, RNase A family, 5 (ANG), mRNA
gi|156120326|ref|NM_001101839.1|	2.2	8.72	1.98682	1.20734e-06	5.21209e-06	Bos taurus thrombospondin 3 (THBS3), mRNA
gi|114051038|ref|NM_001046489.1|	1.69	6.67	1.98066	2.16554e-05	7.74527e-05	Bos taurus phospholipase C, delta 4 (PLCD4), mRNA
gi|119331227|ref|NM_001079794.1|	5.92	22.92	1.95294	4.67626e-13	4.08854e-12	Bos taurus aquaporin 3 (Gill blood group) (AQP3), mRNA
gi|114052353|ref|NM_001045913.1|	18.77	70.99	1.91919	8.83738e-14	8.55931e-13	Bos taurus Ras-related associated with diabetes (RRAD), mRNA
gi|114051148|ref|NM_001046209.1|	1.86	7.01	1.91411	1.96149e-05	7.06042e-05	Bos taurus RAB26, member RAS oncogene family (RAB26), mRNA
gi|45430044|ref|NM_205812.1|	7.95	29.94	1.91305	3.84138e-14	3.80665e-13	Bos taurus protein kinase (cAMP-dependent, catalytic) inhibitor gamma (PKIG), mRNA
gi|62460579|ref|NM_001014940.1|	2.37	8.9	1.90892	1.55719e-06	6.59879e-06	Bos taurus transmembrane protein 35 (TMEM35), mRNA
gi|41386718|ref|NM_176610.1|	139.32	507.2	1.86415	1.7133e-12	1.37615e-11	Bos taurus milk fat globule-EGF factor 8 protein (MFGE8), mRNA
gi|115497877|ref|NM_001075609.1|	6.42	23.26	1.85721	2.0961e-13	1.92833e-12	Bos taurus transmembrane and coiled-coil domains 5B (TMCO5B), mRNA
gi|297480891|ref|XM_002691694.1|	1.86	6.67	1.84238	4.88768e-05	0.00016565	PREDICTED: Bos taurus Maternal Effect Lethal family member (mel-11)-like (LOC100299743), mRNA
gi|115496789|ref|NM_001075313.1|	7.44	26.51	1.83316	1.29896e-13	1.22895e-12	Bos taurus distal-less homeobox 5 (DLX5), mRNA
gi|297485951|ref|XR_083937.1|	5.92	20.7	1.80596	1.51013e-12	1.22059e-11	PREDICTED: Bos taurus hypothetical LOC100337434 (LOC100337434), miscRNA
gi|47564029|ref|NM_001001138.1|	3.04	10.61	1.80328	4.10644e-07	1.89178e-06	Bos taurus Fc gamma 2 receptor (LOC407171), mRNA
gi|94966800|ref|NM_001040500.1|	1.69	5.82	1.784	0.000214258	0.00065324	Bos taurus anterior gradient homolog 2 (Xenopus laevis) (AGR2), mRNA
gi|116003992|ref|NM_001076883.1|	8.96	30.79	1.78089	1.04805e-13	1.00425e-12	Bos taurus glutamine-fructose-6-phosphate transaminase 2 (GFPT2), mRNA
gi|148233351|ref|NM_001098001.1|	3.89	13.34	1.77792	1.68941e-08	9.21385e-08	Bos taurus fibroblast activation protein, alpha (FAP), mRNA
gi|31341398|ref|NM_181024.2|	2.87	9.75	1.76435	1.73206e-06	7.26787e-06	Bos taurus peroxisome proliferator-activated receptor gamma (PPARG), mRNA
gi|77735788|ref|NM_001034417.1|	6.76	22.92	1.76151	3.33288e-13	2.98069e-12	Bos taurus EBNA1 binding protein 2 (EBNA1BP2), mRNA
gi|114050930|ref|NM_001046515.1|	9.64	32.5	1.75333	1.21236e-13	1.15066e-12	Bos taurus chromosome 10 open reading frame 10 ortholog (C28H10ORF10), mRNA
gi|62752069|ref|NM_001015630.1|	8.12	27.37	1.75304	1.61426e-13	1.50665e-12	Bos taurus glutathione synthetase (GSS), mRNA
gi|75832107|ref|NM_001014951.2|	4.06	13.68	1.75252	1.5091e-08	8.26053e-08	Bos taurus transmembrane protein 171 (TMEM171), mRNA
gi|221136831|ref|NM_001144076.1|	2.54	8.55	1.7511	8.22134e-06	3.11787e-05	Bos taurus F-box protein 10 (FBXO10), mRNA
gi|115496875|ref|NM_001075677.1|	2.37	7.87	1.73148	2.24618e-05	8.02092e-05	Bos taurus macrophage stimulating 1 (hepatocyte growth factor-like) (MST1), mRNA
gi|27806106|ref|NM_174444.1|	3.04	10.09	1.73078	1.54792e-06	6.56261e-06	Bos taurus prostaglandin I2 (prostacyclin) synthase (PTGIS), mRNA
gi|115496048|ref|NM_001075977.1|	2.03	6.67	1.71621	0.000108274	0.000347684	Bos taurus guanosine monophosphate reductase (GMPR), mRNA
gi|221136835|ref|NM_001144077.1|	4.4	14.37	1.70748	1.20402e-08	6.65542e-08	Bos taurus tumor necrosis factor receptor superfamily, member 25 (TNFRSF25), mRNA
gi|115497051|ref|NM_001075662.1|	5.07	16.42	1.6954	1.33977e-09	8.10356e-09	Bos taurus serine dehydratase (SDS), mRNA
gi|114053308|ref|NM_001046283.1|	2.54	8.21	1.69255	1.99513e-05	7.17862e-05	Bos taurus coagulation factor II (thrombin) receptor-like 1 (F2RL1), mRNA
gi|114052738|ref|NM_001046298.1|	24.01	76.29	1.66786	4.3432e-13	3.82713e-12	Bos taurus Friend leukemia virus integration 1 (FLI1), mRNA
gi|77735606|ref|NM_001034327.1|	2.54	8.04	1.66237	3.0926e-05	0.000107989	Bos taurus nuclear receptor 2C2-associated protein (NR2C2AP), mRNA
gi|84000262|ref|NM_001038145.1|	2.87	9.07	1.66005	1.00586e-05	3.76224e-05	Bos taurus solute carrier family 25 (mitochondrial carrier; phosphate carrier), member 25 (SLC25A25), nuclear gene encoding mitochondrial protein, mRNA
gi|31342154|ref|NM_174384.2|	5.75	18.13	1.65675	3.53904e-10	2.27531e-09	Bos taurus lysyl oxidase-like 4 (LOXL4), mRNA
gi|66792751|ref|NM_001024487.1|	97.22	304.83	1.64868	9.53016e-13	7.93856e-12	Bos taurus peptidase inhibitor 16 (PI16), mRNA
gi|148229221|ref|NM_001097997.1|	97.05	302.61	1.64066	1.07137e-12	8.83435e-12	Bos taurus serine/threonine kinase 19 (STK19), mRNA
gi|31342712|ref|NM_174158.2|	5.07	15.74	1.63438	7.45742e-09	4.19708e-08	Bos taurus prion protein 2 (dublet) (PRND), mRNA
gi|156121208|ref|NM_001102282.1|	2.54	7.87	1.63154	4.77478e-05	0.000162191	Bos taurus coronin 6 (CORO6), mRNA
gi|125991945|ref|NM_001081607.1|	7.44	22.92	1.62323	3.61778e-12	2.81529e-11	Bos taurus vasoactive intestinal peptide receptor 1 (VIPR1), mRNA
gi|134085824|ref|NM_001083486.1|	5.07	15.57	1.61871	1.1393e-08	6.30932e-08	Bos taurus carboxypeptidase Z (CPZ), mRNA
gi|115495332|ref|NM_001075143.1|	6.93	21.21	1.61382	2.75304e-11	1.94531e-10	Bos taurus granulysin (GNLY), mRNA
gi|153791659|ref|NM_001099706.1|	20.12	61.41	1.60984	0	0	Bos taurus extracellular matrix protein 1 (ECM1), mRNA
gi|118601869|ref|NM_001079639.1|	9.81	29.94	1.60975	8.28226e-14	8.06511e-13	Bos taurus keratin associated protein (LOC780781), mRNA
gi|77735780|ref|NM_001034413.1|	9.98	30.45	1.60933	9.4591e-14	9.12214e-13	Bos taurus ankyrin repeat and SOCS box-containing 11 (ASB11), mRNA
gi|166157487|ref|NM_001113763.1|	15.56	47.38	1.60644	9.72556e-14	9.34902e-13	Bos taurus KN motif and ankyrin repeat domains 3 (KANK3), mRNA
gi|114051837|ref|NM_001046412.1|	2.2	6.67	1.60018	0.000228384	0.000691383	Bos taurus schwannomin interacting protein 1 (SCHIP1), mRNA
gi|156121012|ref|NM_001102183.1|	14.88	43.96	1.56282	1.03917e-13	9.96803e-13	Bos taurus v-ets erythroblastosis virus E26 oncogene homolog (avian) (ERG), mRNA
gi|115495772|ref|NM_001075540.1|	2.87	8.38	1.5459	5.52512e-05	0.000185575	Bos taurus hydroxyacylglutathione hydrolase-like (HAGHL), mRNA
gi|112817614|ref|NM_001037478.2|	45.65	133.26	1.54556	7.3519e-13	6.22212e-12	Bos taurus ATP-binding cassette, sub-family G (WHITE), member 2 (ABCG2), mRNA
gi|94966971|ref|NM_001040589.1|	8.62	25.15	1.5448	2.17204e-12	1.72764e-11	Bos taurus musculoskeletal, embryonic nuclear protein 1 (MUSTN1), mRNA
gi|297463577|ref|XM_002702756.1|	4.9	14.03	1.51766	2.38352e-07	1.1335e-06	PREDICTED: Bos taurus hypothetical protein LOC100335716 (LOC100335716), mRNA
gi|31342512|ref|NM_174246.2|	2.71	7.7	1.50657	0.000147117	0.000461209	Bos taurus arginine vasopressin receptor 2 (AVPR2), mRNA
gi|84000310|ref|NM_001038168.1|	4.4	12.49	1.5052	1.25095e-06	5.39258e-06	Bos taurus islet cell autoantigen 1, 69kDa (ICA1), mRNA
gi|114052093|ref|NM_001046379.1|	36.18	101.95	1.4946	8.61534e-14	8.36228e-13	Bos taurus calponin 1, basic, smooth muscle (CNN1), mRNA
gi|31342148|ref|NM_174386.2|	72.87	204.76	1.49054	0	0	Bos taurus microfibrillar associated protein 5 (MFAP5), mRNA
gi|297478048|ref|XM_002689771.1|	9.98	27.54	1.46442	1.57674e-12	1.27101e-11	PREDICTED: Bos taurus bone morphogenetic protein 1-like (BMP1), mRNA
gi|156602650|ref|NM_174077.3|	94.18	256.94	1.44794	1.11799e-12	9.20195e-12	Bos taurus glutathione peroxidase 3 (plasma) (GPX3), mRNA
gi|115496897|ref|NM_001076487.1|	29.93	80.74	1.43169	6.21724e-14	6.1005e-13	Bos taurus H1 histone family, member 0 (H1F0), mRNA
gi|27805826|ref|NM_174305.1|	3.38	9.07	1.42408	7.82716e-05	0.000257035	Bos taurus cytochrome P450, family 19, subfamily A, polypeptide 1 (CYP19A1), mRNA
gi|68226428|ref|NM_001025082.1|	4.4	11.8	1.42321	6.17912e-06	2.38156e-05	Bos taurus leupaxin (LPXN), mRNA
gi|114050914|ref|NM_001046513.1|	61.71	164.73	1.41653	1.03695e-12	8.58994e-12	Bos taurus chemokine (C-X-C motif) ligand 2 (CXCL2), mRNA
gi|83035120|ref|NM_001037629.1|	14.37	38.32	1.41504	4.5075e-14	4.45692e-13	Bos taurus translocase of inner mitochondrial membrane 8 homolog B (yeast) (TIMM8B), nuclear gene encoding mitochondrial protein, mRNA
gi|82617541|ref|NM_001037319.1|	24.69	65.69	1.41175	1.80078e-13	1.6686e-12	Bos taurus solute carrier family 16, member 1 (monocarboxylic acid transporter 1) (SLC16A1), mRNA
gi|31341737|ref|NM_174534.2|	7.27	19.33	1.41081	8.6485e-09	4.84316e-08	Bos taurus deoxyribonuclease I (DNASE1), mRNA
gi|110350684|ref|NM_174693.2|	14.54	38.66	1.41081	0	0	Bos taurus diacylglycerol O-acyltransferase 1 (DGAT1), mRNA
gi|164451479|ref|NM_001035030.2|	4.57	12.15	1.41069	5.26558e-06	2.0479e-05	Bos taurus myotubularin related protein 11 (MTMR11), mRNA
gi|126723327|ref|NM_001082427.1|	10.31	27.2	1.39956	1.12064e-11	8.23571e-11	Bos taurus RUN and SH3 domain containing 2 (RUSC2), mRNA
gi|164420712|ref|NM_001075174.2|	24.69	64.32	1.38134	1.80078e-13	1.67032e-12	Bos taurus ceroid-lipofuscinosis, neuronal 3 (CLN3), mRNA
gi|31342859|ref|NM_174096.2|	14.71	38.32	1.3813	0	0	Bos taurus DnaJ (Hsp40) homolog, subfamily C, member 12 (DNAJC12), mRNA
gi|156121248|ref|NM_001102302.1|	5.75	14.71	1.35516	1.14355e-06	4.94859e-06	Bos taurus glucokinase (hexokinase 4) (GCK), mRNA
gi|254304476|ref|NM_001163413.1|	7.78	19.84	1.35057	1.66448e-08	9.08339e-08	Bos taurus CD163 molecule (CD163), mRNA
gi|253683496|ref|NM_001163171.1|	25.87	65.52	1.34066	1.07025e-13	1.02334e-12	Bos taurus selenoprotein M (SELM), mRNA
gi|134085871|ref|NM_001083384.1|	95.87	241.2	1.33108	0	0	Bos taurus ankyrin repeat and BTB (POZ) domain containing 1 (ABTB1), mRNA
gi|158519844|ref|NM_001110075.1|	3.55	8.9	1.32599	0.000211156	0.000644219	Bos taurus Rho guanine nucleotide exchange factor (GEF) 5 (ARHGEF5), mRNA
gi|154152080|ref|NM_001100333.1|	20.29	50.63	1.31922	0	0	Bos taurus similar to Apolipoprotein L, 3 (LOC510193), mRNA
gi|41386684|ref|NM_174196.1|	94.85	236.24	1.31653	4.16778e-13	3.68701e-12	Bos taurus thrombospondin 1 (THBS1), mRNA
gi|156120878|ref|NM_001102116.1|	5.92	14.71	1.31313	2.0397e-06	8.46782e-06	Bos taurus chondroitin sulfate N-acetylgalactosaminyltransferase 1 (CSGALNACT1), mRNA
gi|114051615|ref|NM_001045985.1|	55.96	137.53	1.29728	9.52572e-14	9.16672e-13	Bos taurus sorbin and SH3 domain containing 3 (SORBS3), mRNA
gi|194667198|ref|XM_001789606.1|	4.57	11.12	1.28289	5.10676e-05	0.00017236	PREDICTED: Bos taurus solute carrier family 26, member 10 (SLC26A10), mRNA
gi|297468284|ref|XM_001250220.3|	16.23	39.17	1.27109	6.21724e-15	6.60527e-14	PREDICTED: Bos taurus HIG1 domain family, member 1D-like (LOC786015), mRNA
gi|156121172|ref|NM_001102264.1|	16.4	39.34	1.2623	1.98952e-13	1.83403e-12	Bos taurus cystinosis, nephropathic (CTNS), mRNA
gi|115496891|ref|NM_001076376.1|	33.31	79.37	1.25264	1.46994e-13	1.38054e-12	Bos taurus NME1-NME2 readthrough (NME1-NME2), mRNA
gi|149773573|ref|NM_001099133.1|	10.65	25.32	1.24942	1.94421e-09	1.16187e-08	Bos taurus lactamase, beta (LACTB), nuclear gene encoding mitochondrial protein, mRNA
gi|118150915|ref|NM_001077907.1|	10.31	24.46	1.24638	3.90196e-09	2.26117e-08	Bos taurus ATP-binding cassette, sub-family C (CFTR/MRP), member 5 (ABCC5), mRNA
gi|139948893|ref|NM_001083648.1|	7.44	17.62	1.24384	6.18872e-07	2.77013e-06	Bos taurus carbohydrate (keratan sulfate Gal-6) sulfotransferase 1 (CHST1), mRNA
gi|155371818|ref|NM_001101043.1|	8.96	21.21	1.24317	4.47814e-08	2.32791e-07	Bos taurus c-fos induced growth factor (vascular endothelial growth factor D) (FIGF), mRNA
gi|134085858|ref|NM_001083409.1|	21.3	50.12	1.23453	2.40696e-13	2.20303e-12	Bos taurus C1q and tumor necrosis factor related protein 1 (C1QTNF1), mRNA
gi|31341924|ref|NM_174464.2|	1791.89	4210.7	1.23258	0	0	Bos taurus secreted protein, acidic, cysteine-rich (osteonectin) (SPARC), mRNA
gi|149642840|ref|NM_001099043.1|	6.09	14.2	1.22138	1.04004e-05	3.87878e-05	Bos taurus tumor necrosis factor receptor superfamily, member 4 (TNFRSF4), mRNA
gi|115496927|ref|NM_001076049.1|	22.83	53.2	1.2205	3.53496e-13	3.15827e-12	Bos taurus EGF-containing fibulin-like extracellular matrix protein 2 (EFEMP2), mRNA
gi|115497699|ref|NM_001075232.1|	12	27.88	1.2162	6.88216e-10	4.27779e-09	Bos taurus protein phosphatase 2, regulatory subunit B', beta (PPP2R5B), mRNA
gi|31341862|ref|NM_174488.2|	24.52	56.96	1.21599	1.47216e-13	1.38118e-12	Bos taurus vascular endothelial growth factor C (VEGFC), mRNA
gi|78369648|ref|NM_001035287.1|	4.57	10.61	1.21516	0.000150814	0.000472142	Bos taurus serpin peptidase inhibitor, clade B (ovalbumin), member 8 (SERPINB8), mRNA
gi|31342435|ref|NM_174279.2|	5.75	13.34	1.21412	2.11224e-05	7.5697e-05	Bos taurus cyclic nucleotide gated channel alpha 3 (CNGA3), mRNA
gi|84000202|ref|NM_001038113.1|	8.12	18.82	1.21271	4.35106e-07	1.99629e-06	Bos taurus esophageal cancer related gene 4 protein (ECRG4), mRNA
gi|62460605|ref|NM_001014957.1|	8.79	20.19	1.19971	2.14544e-07	1.02461e-06	Bos taurus pyrroline-5-carboxylate reductase 1 (PYCR1), mRNA
gi|155372148|ref|NM_001101214.1|	13.86	31.82	1.19901	7.1756e-11	4.93453e-10	Bos taurus G protein-coupled receptor 19 (GPR19), mRNA
gi|115497901|ref|NM_001075611.1|	7.61	17.45	1.19726	1.47908e-06	6.29151e-06	Bos taurus target of myb1 (chicken)-like 1 (TOM1L1), mRNA
gi|156120846|ref|NM_001102100.1|	239.25	548.6	1.19724	5.02576e-12	3.84112e-11	Bos taurus leukocyte receptor cluster (LRC) member 8 (LENG8), mRNA
gi|149643084|ref|NM_001099161.1|	5.75	13.17	1.19562	2.99564e-05	0.00010497	Bos taurus insulin-like growth factor binding protein-like 1 (IGFBPL1), mRNA
gi|157427849|ref|NM_001105362.1|	6.09	13.86	1.18641	2.08804e-05	7.48596e-05	Bos taurus RAS and EF-hand domain containing (RASEF), mRNA
gi|158519824|ref|NM_001110078.1|	24.52	55.77	1.18553	1.47216e-13	1.37974e-12	Bos taurus chromosome 7 open reading frame 50 ortholog (C25H7ORF50), mRNA
gi|157427775|ref|NM_001105322.1|	128.84	292.69	1.18379	2.35766e-12	1.86702e-11	Bos taurus keratin 17 (KRT17), mRNA
gi|126723290|ref|NM_001082443.1|	20.46	46.02	1.16945	1.32561e-13	1.25284e-12	Bos taurus single immunoglobulin and toll-interleukin 1 receptor (TIR) domain (SIGIRR), mRNA
gi|157074025|ref|NM_001103254.1|	10.48	23.44	1.16133	5.09014e-08	2.6263e-07	Bos taurus alkaline ceramidase 1 (ACER1), mRNA
gi|157279994|ref|NM_001105043.1|	34.32	76.64	1.15905	4.2566e-13	3.75818e-12	Bos taurus dipeptidyl-peptidase 7 (DPP7), mRNA
gi|115495120|ref|NM_001075764.1|	36.18	79.37	1.1334	8.61534e-14	8.37132e-13	Bos taurus secreted frizzled-related protein 4 (SFRP4), mRNA
gi|61888849|ref|NM_001013582.1|	5.75	12.49	1.11914	0.000116842	0.000373594	Bos taurus adenylate kinase 1 (AK1), mRNA
gi|148236214|ref|NM_001098125.1|	29.59	63.64	1.10482	5.41344e-13	4.68296e-12	Bos taurus RAN binding protein 10 (RANBP10), mRNA
gi|156523081|ref|NM_001102485.1|	12.34	26.34	1.09391	3.6148e-08	1.9011e-07	Bos taurus Rho GTPase activating protein 29 (ARHGAP29), mRNA
gi|155372084|ref|NM_001101180.1|	5.58	11.8	1.08045	0.000271882	0.000810237	Bos taurus apolipoprotein L domain containing 1 (APOLD1), mRNA
gi|41386777|ref|NM_174115.1|	46.67	98.36	1.07558	3.6282e-13	3.23194e-12	Bos taurus mucin 1, cell surface associated (MUC1), mRNA
gi|78369365|ref|NM_001035446.1|	8.28	17.45	1.07552	1.01811e-05	3.80172e-05	Bos taurus quinolinate phosphoribosyltransferase (QPRT), mRNA
gi|160333810|ref|NM_001110440.1|	27.9	58.16	1.05976	1.98508e-13	1.83182e-12	Bos taurus transmembrane channel-like 4 (TMC4), mRNA
gi|31341381|ref|NM_176668.2|	64.76	134.63	1.05583	5.60218e-13	4.83693e-12	Bos taurus aldehyde oxidase 1 (AOX1), mRNA
gi|84370194|ref|NM_001038574.1|	6.59	13.68	1.05372	0.000122286	0.000389065	Bos taurus coiled-coil domain containing 86 (CCDC86), mRNA
gi|164518975|ref|NM_001113301.1|	6.59	13.68	1.05372	0.000122286	0.000388927	Bos taurus small EDRK-rich factor 1A (telomeric) (SERF1A), mRNA
gi|32189337|ref|NM_174143.1|	144.56	299.02	1.04857	3.19078e-13	2.86501e-12	Bos taurus polymeric immunoglobulin receptor (PIGR), mRNA
gi|115496723|ref|NM_001076027.1|	15.39	31.82	1.04794	4.90804e-09	2.8062e-08	Bos taurus heat shock protein, alpha-crystallin-related, B6 (HSPB6), mRNA
gi|116004206|ref|NM_001076995.1|	36.01	74.41	1.0471	5.2669e-13	4.57381e-12	Bos taurus angio-associated, migratory cell protein (AAMP), mRNA
gi|126165231|ref|NM_001081717.1|	104.15	214.85	1.04467	1.2188e-12	9.94065e-12	Bos taurus EGF-containing fibulin-like extracellular matrix protein 1 (EFEMP1), mRNA
gi|139948867|ref|NM_001083732.1|	50.89	104.86	1.04301	2.30482e-13	2.11385e-12	Bos taurus GTP binding protein overexpressed in skeletal muscle (GEM), mRNA
gi|157427793|ref|NM_001105333.1|	25.36	52	1.03596	2.77556e-13	2.50469e-12	Bos taurus ubiquitin specific peptidase 20 (USP20), mRNA
gi|71892431|ref|NM_001030303.1|	6.59	13.51	1.03568	0.000167692	0.000522069	Bos taurus CD55 molecule, decay accelerating factor for complement (Cromer blood group) (CD55), mRNA
gi|149642780|ref|NM_001099191.1|	70.17	142.49	1.02193	0	0	Bos taurus roundabout homolog 4, magic roundabout (Drosophila) (ROBO4), mRNA
gi|114052742|ref|NM_001045877.1|	7.1	14.37	1.01717	0.000130774	0.000413581	Bos taurus bone morphogenetic protein 4 (BMP4), mRNA
gi|198282106|ref|NM_001105323.1|	6.26	12.66	1.01604	0.000333374	0.000979845	Bos taurus prostaglandin-endoperoxide synthase 1 (prostaglandin G/H synthase and cyclooxygenase) (PTGS1), mRNA
gi|139948195|ref|NM_001083664.1|	13.86	27.88	1.0083	1.14608e-07	5.71007e-07	Bos taurus transmembrane protein 119 (TMEM119), mRNA
gi|150247059|ref|NM_001099396.1|	13.19	26.51	1.00709	2.37124e-07	1.12825e-06	Bos taurus angiogenin 2 (ANG2), mRNA
gi|114052566|ref|NM_001045897.1|	10.82	21.72	1.00532	3.05254e-06	1.2342e-05	Bos taurus NGFI-A binding protein 2 (EGR1 binding protein 2) (NAB2), mRNA
gi|262073015|ref|NM_177505.3|	16.91	0.01	-10.7237	1.41947e-30	3.24637e-29	Bos taurus phenylethanolamine N-methyltransferase (PNMT), mRNA
gi|31340830|ref|NM_174744.2|	5.24	0.01	-9.03342	5.60922e-10	3.52557e-09	Bos taurus matrix metallopeptidase 9 (gelatinase B, 92kDa gelatinase, 92kDa type IV collagenase) (MMP9), mRNA
gi|157785614|ref|NM_001105621.1|	4.9	0.01	-8.93664	2.21774e-09	1.31484e-08	Bos taurus R-spondin homolog (Xenopus laevis) (RSPO1), mRNA
gi|73853761|ref|NM_175784.3|	4.9	0.01	-8.93664	2.21774e-09	1.31398e-08	Bos taurus annexin A1 (ANXA1), mRNA
gi|115497039|ref|NM_001075290.1|	4.4	0.01	-8.78136	1.7435e-08	9.48583e-08	Bos taurus minichromosome maintenance complex component 5 (MCM5), mRNA
gi|116003866|ref|NM_001076822.1|	4.4	0.01	-8.78136	1.7435e-08	9.48009e-08	Bos taurus discs, large (Drosophila) homolog-associated protein 5 (DLGAP5), mRNA
gi|84370150|ref|NM_001038559.1|	4.06	0.01	-8.66534	6.89334e-08	3.50437e-07	Bos taurus SWI/SNF related, matrix associated, actin dependent regulator of chromatin, subfamily d, member 1 (SMARCD1), mRNA
gi|61316285|ref|NM_001012681.1|	3.89	0.01	-8.60363	1.37067e-07	6.7653e-07	Bos taurus major histocompatibility complex, class II, DQ alpha 2 (BOLA-DQA2), mRNA
gi|226958399|ref|NM_001075780.2|	3.89	0.01	-8.60363	1.37067e-07	6.76159e-07	Bos taurus enoyl-CoA, hydratase/3-hydroxyacyl CoA dehydrogenase (EHHADH), mRNA
gi|297464246|ref|XM_002703106.1|	3.72	0.01	-8.53916	2.72546e-07	1.28725e-06	PREDICTED: Bos taurus MYC-associated zinc finger protein-like (LOC100296937), partial mRNA
gi|115496060|ref|NM_001076540.1|	3.72	0.01	-8.53916	2.72546e-07	1.28658e-06	Bos taurus transportin 1 (TNPO1), mRNA
gi|297484698|ref|XM_002694439.1|	3.55	0.01	-8.47168	5.41928e-07	2.44643e-06	PREDICTED: Bos taurus Transmembrane protein 132C-like (LOC512602), mRNA
gi|157279996|ref|NM_001105044.1|	3.38	0.01	-8.40088	1.07757e-06	4.68111e-06	Bos taurus phosphatidylinositol-specific phospholipase C, X domain containing 1 (PLCXD1), mRNA
gi|194668349|ref|XM_001788482.1|	3.21	0.01	-8.32643	2.14264e-06	8.85835e-06	PREDICTED: Bos taurus multiple EGF-like-domains 10 (MEGF10), mRNA
gi|297493042|ref|XM_002700028.1|	3.21	0.01	-8.32643	2.14264e-06	8.85428e-06	PREDICTED: Bos taurus Kinesin-like protein at 3A-like (KIF4A), mRNA
gi|297467297|ref|XM_616904.5|	3.04	0.01	-8.24793	4.26044e-06	1.68098e-05	PREDICTED: Bos taurus DENN/MADD domain containing 4C (DENND4C), mRNA
gi|157427935|ref|NM_001105405.1|	3.04	0.01	-8.24793	4.26044e-06	1.68025e-05	Bos taurus zinc finger protein 346 (ZNF346), mRNA
gi|297486077|ref|XM_002695361.1|	3.04	0.01	-8.24793	4.26044e-06	1.67951e-05	PREDICTED: Bos taurus solute carrier family 7 (cationic amino acid transporter, y+ system), member 3-like (LOC100336600), partial mRNA
gi|253314488|ref|NM_001163139.1|	3.04	0.01	-8.24793	4.26044e-06	1.67877e-05	Bos taurus glutathione peroxidase 2 (GPX2), mRNA
gi|31341408|ref|NM_176667.2|	2.87	0.01	-8.16491	8.47146e-06	3.20596e-05	Bos taurus NADH dehydrogenase (ubiquinone) 1 beta subcomplex, 3, 12kDa (NDUFB3), nuclear gene encoding mitochondrial protein, mRNA
gi|297488600|ref|XR_084029.1|	2.87	0.01	-8.16491	8.47146e-06	3.20461e-05	PREDICTED: Bos taurus eukaryotic translation elongation factor 1 alpha 1-like (LOC782954), miscRNA
gi|95147677|ref|NM_001033119.2|	2.71	0.01	-8.08215	1.68447e-05	6.12211e-05	Bos taurus forkhead box A3 (FOXA3), mRNA
gi|32129301|ref|NM_174130.2|	2.71	0.01	-8.08215	1.68447e-05	6.11964e-05	Bos taurus ornithine decarboxylase 1 (ODC1), mRNA
gi|149642600|ref|NM_001099092.1|	2.54	0.01	-7.98868	3.3494e-05	0.000116458	Bos taurus amphiregulin B (AREGB), mRNA
gi|194669793|ref|XM_603264.4|	2.54	0.01	-7.98868	3.3494e-05	0.000116413	PREDICTED: Bos taurus CG8866-like, transcript variant 1 (TTK), mRNA
gi|77736156|ref|NM_001034605.1|	2.54	0.01	-7.98868	3.3494e-05	0.000116368	Bos taurus chromosome 19 open reading frame 50 ortholog (C7H19orf50), mRNA
gi|62460465|ref|NM_001014887.1|	2.54	0.01	-7.98868	3.3494e-05	0.000116323	Bos taurus notchless homolog 1 (Drosophila) (NLE1), mRNA
gi|126165261|ref|NM_001081715.1|	2.54	0.01	-7.98868	3.3494e-05	0.000116278	Bos taurus gamma-aminobutyric acid (GABA) A receptor, delta (GABRD), mRNA
gi|297467541|ref|XM_001253214.3|	2.54	0.01	-7.98868	3.3494e-05	0.000116233	PREDICTED: Bos taurus stomatin-like (STOM), mRNA
gi|116004082|ref|NM_001076932.1|	2.54	0.01	-7.98868	3.3494e-05	0.000116188	Bos taurus PX domain-containing protein C6orf145 homolog (C23H6orf145), mRNA
gi|115495678|ref|NM_001075842.1|	2.37	0.01	-7.88874	6.65994e-05	0.000221292	Bos taurus WD repeat and FYVE domain containing 2 (WDFY2), mRNA
gi|72534807|ref|NM_001031758.1|	2.2	0.01	-7.78136	0.000132426	0.00041807	Bos taurus enhancer of mRNA decapping 3 homolog (S. cerevisiae) (EDC3), mRNA
gi|194666045|ref|XM_596461.4|	2.2	0.01	-7.78136	0.000132426	0.000417924	PREDICTED: Bos taurus hypothetical LOC518274 (ANLN), mRNA
gi|297460349|ref|XM_869349.4|	2.2	0.01	-7.78136	0.000132426	0.000417777	PREDICTED: Bos taurus ATP-binding cassette protein C4-like (LOC617150), mRNA
gi|118150981|ref|NM_001077940.1|	2.2	0.01	-7.78136	0.000132426	0.00041763	Bos taurus PAN3 poly(A) specific ribonuclease subunit homolog (S. cerevisiae) (PAN3), mRNA
gi|31341611|ref|NM_174583.2|	2.03	0.01	-7.66534	0.000263316	0.000787844	Bos taurus protein phosphatase 3, regulatory subunit B, alpha (PPP3R1), mRNA
gi|139948495|ref|NM_001083756.1|	2.03	0.01	-7.66534	0.000263316	0.000787582	Bos taurus lysophosphatidylglycerol acyltransferase 1 (LPGAT1), mRNA
gi|157279910|ref|NM_001105001.1|	2.03	0.01	-7.66534	0.000263316	0.00078732	Bos taurus growth arrest-specific 2 (GAS2), mRNA
gi|134085429|ref|NM_001076494.2|	2.03	0.01	-7.66534	0.000263316	0.000787058	Bos taurus chromosome 8 open reading frame 13 ortholog (C8H8orf13), mRNA
gi|149642730|ref|NM_001099083.1|	31.28	0.86	-5.18476	3.77002e-48	1.46688e-46	Bos taurus serpin peptidase inhibitor, clade A (alpha-1 antiproteinase, antitrypsin), member 11 (SERPINA11), mRNA
gi|168804013|ref|NM_001114862.1|	12.34	0.34	-5.18166	1.178e-19	1.62141e-18	Bos taurus defensin, beta 103B (DEFB103B), mRNA
gi|84000376|ref|NM_001038204.1|	93.84	3.42	-4.77813	9.01282e-136	1.0801e-133	Bos taurus endopin 1b (SERPINA3-3), mRNA
gi|75832118|ref|NM_001015678.2|	42.27	1.71	-4.62757	7.75136e-61	3.914e-59	Bos taurus KIAA0101 protein (PAF), mRNA
gi|94966758|ref|NM_001040529.1|	14.88	0.68	-4.4517	1.01152e-21	1.53314e-20	Bos taurus ZW10 interactor (ZWINT), mRNA
gi|31342980|ref|NM_174037.2|	82.17	4.11	-4.3214	4.3366e-112	4.10288e-110	Bos taurus delta-like 1 homolog (Drosophila) (DLK1), mRNA
gi|157428097|ref|NM_001105487.1|	36.52	1.88	-4.27988	2.74626e-50	1.1169e-48	Bos taurus hypothetical protein 100125016 (LOC100125916), mRNA
gi|40538781|ref|NM_175050.1|	45.31	2.39	-4.24475	1.0458e-61	5.40209e-60	Bos taurus v-myb myeloblastosis viral oncogene homolog (avian) (MYB), mRNA
gi|155372006|ref|NM_001101140.1|	6.42	0.34	-4.23897	9.72706e-10	5.97178e-09	Bos taurus kallikrein-related peptidase 6 (KLK6), mRNA
gi|116004122|ref|NM_001076954.1|	15.72	0.86	-4.19212	3.997e-22	6.17269e-21	Bos taurus golgin A7 family, member B (GOLGA7B), mRNA
gi|77735388|ref|NM_001034215.1|	5.75	0.34	-4.07996	1.24191e-08	6.86066e-08	Bos taurus DIRAS family, GTP-binding RAS-like 3 (DIRAS3), mRNA
gi|198282102|ref|NM_001102478.1|	90.12	5.47	-4.04223	3.1246e-117	3.15549e-115	Bos taurus nerve growth factor receptor (NGFR), mRNA
gi|27806940|ref|NM_173882.1|	98.23	6.16	-3.99516	1.33265e-126	1.47874e-124	Bos taurus serpin peptidase inhibitor, clade A (alpha-1 antiproteinase, antitrypsin), member 1 (SERPINA1), mRNA
gi|115496539|ref|NM_001075130.1|	5.41	0.34	-3.99202	4.4012e-08	2.29189e-07	Bos taurus matrix metallopeptidase 7 (matrilysin, uterine) (MMP7), mRNA
gi|31341832|ref|NM_174496.2|	4.9	0.34	-3.84918	2.90092e-07	1.36154e-06	Bos taurus ADAM metallopeptidase domain 10 (ADAM10), mRNA
gi|31342917|ref|NM_174066.2|	4.9	0.34	-3.84918	2.90092e-07	1.36083e-06	Bos taurus gamma-glutamyl carboxylase (GGCX), mRNA
gi|114053234|ref|NM_001046083.1|	7.1	0.51	-3.79925	5.83678e-10	3.66604e-09	Bos taurus ribosome production factor 2 homolog (S. cerevisiae) (RPF2), mRNA
gi|156121096|ref|NM_001102225.1|	4.73	0.34	-3.79823	5.4194e-07	2.44526e-06	Bos taurus pannexin 2 (PANX2), mRNA
gi|62988279|ref|NM_001017933.1|	4.73	0.34	-3.79823	5.4194e-07	2.44403e-06	Bos taurus acyl-CoA dehydrogenase, short/branched chain (ACADSB), nuclear gene encoding mitochondrial protein, mRNA
gi|78369656|ref|NM_001035403.1|	8.79	0.68	-3.69226	7.86608e-12	5.86238e-11	Bos taurus retinitis pigmentosa 2 (X-linked recessive) (RP2), mRNA
gi|32880220|ref|NM_182652.1|	4.23	0.34	-3.63705	3.4893e-06	1.39262e-05	Bos taurus glutamate dehydrogenase 1 (GLUD1), nuclear gene encoding mitochondrial protein, mRNA
gi|115497725|ref|NM_001076122.1|	44.13	3.59	-3.6197	1.59676e-53	7.10478e-52	Bos taurus heparan sulfate (glucosamine) 3-O-sulfotransferase 1 (HS3ST1), mRNA
gi|194676335|ref|XM_870939.3|	4.06	0.34	-3.57787	6.461e-06	2.48169e-05	PREDICTED: Bos taurus sphingosine kinase 1 (SPHK1), mRNA
gi|139949219|ref|NM_001083635.1|	10.14	0.86	-3.55958	3.64658e-13	3.24189e-12	Bos taurus UDP glycosyltransferase 8 (UGT8), mRNA
gi|114053226|ref|NM_001046273.1|	7.95	0.68	-3.54735	1.68902e-10	1.12119e-09	Bos taurus cyclin D1 (CCND1), mRNA
gi|156120668|ref|NM_001102011.1|	3.89	0.34	-3.51616	1.19323e-05	4.42621e-05	Bos taurus budding uninhibited by benzimidazoles 1 homolog (yeast) (BUB1), mRNA
gi|83716001|ref|NM_001037816.1|	13.7	1.2	-3.51307	3.7594e-17	4.5355e-16	Bos taurus thymidylate synthetase (TYMS), mRNA
gi|157279900|ref|NM_001104996.1|	5.58	0.51	-3.4517	1.47814e-07	7.24006e-07	Bos taurus iroquois homeobox 3 (IRX3), mRNA
gi|31342632|ref|NM_174187.2|	5637.24	524.31	-3.4265	0	0	Bos taurus secreted phosphoprotein 1 (SPP1), mRNA
gi|114052495|ref|NM_001046331.1|	3.55	0.34	-3.38421	4.03448e-05	0.000138404	Bos taurus sorting nexin 6 (SNX6), mRNA
gi|78369493|ref|NM_001035430.1|	6.93	0.68	-3.34925	6.3681e-09	3.59978e-08	Bos taurus septin 6 (SEPT6), mRNA
gi|116004208|ref|NM_001076996.1|	6.76	0.68	-3.31342	1.15883e-08	6.40956e-08	Bos taurus DNA-damage regulated autophagy modulator 2 (DRAM2), mRNA
gi|297462451|ref|XM_002702145.1|	31.62	3.25	-3.28233	1.02114e-35	2.8592e-34	PREDICTED: Bos taurus hypothetical protein LOC100335170 (LOC100335170), mRNA
gi|148236342|ref|NM_001097573.1|	6.59	0.68	-3.27667	2.10454e-08	1.13744e-07	Bos taurus epithelial cell transforming sequence 2 oncogene (ECT2), mRNA
gi|62460505|ref|NM_001014907.1|	4.9	0.51	-3.26421	1.64117e-06	6.91877e-06	Bos taurus pyridoxamine 5'-phosphate oxidase (PNPO), mRNA
gi|114051408|ref|NM_001046142.1|	3.21	0.34	-3.23897	0.000134618	0.000423799	Bos taurus general transcription factor IIB (GTF2B), mRNA
gi|45430050|ref|NM_205816.1|	4.57	0.51	-3.16363	5.38292e-06	2.09173e-05	Bos taurus ribosomal protein S6 kinase, 70kDa, polypeptide 1 (RPS6KB1), mRNA
gi|166157495|ref|NM_001113767.1|	4.57	0.51	-3.16363	5.38292e-06	2.09082e-05	Bos taurus ankyrin repeat domain 26 (ANKRD26), mRNA
gi|155372088|ref|NM_001101182.1|	3.04	0.34	-3.16046	0.000244502	0.000735716	Bos taurus establishment of cohesion 1 homolog 2 (S. cerevisiae) (ESCO2), mRNA
gi|122692342|ref|NM_001080369.1|	3.04	0.34	-3.16046	0.000244502	0.00073547	Bos taurus hypothetical protein LOC787473 (MGC139448), mRNA
gi|83035084|ref|NM_001037611.1|	7.44	0.86	-3.11289	5.3189e-09	3.02571e-08	Bos taurus GTPase activating protein (SH3 domain) binding protein 1 (G3BP1), mRNA
gi|83721973|ref|NM_001014880.2|	4.4	0.51	-3.10893	9.7047e-06	3.642e-05	Bos taurus tetraspanin 17 (TSPAN17), mRNA
gi|95147671|ref|NM_001040491.1|	4.4	0.51	-3.10893	9.7047e-06	3.64048e-05	Bos taurus DnaJ (Hsp40) homolog, subfamily A, member 2 (DNAJA2), mRNA
gi|31415866|ref|NM_174573.2|	13.19	1.54	-3.09844	6.2462e-15	6.6282e-14	Bos taurus peptidoglycan recognition protein 1 (PGLYRP1), mRNA
gi|75812921|ref|NM_001033609.1|	11.67	1.37	-3.09056	2.50548e-13	2.27928e-12	Bos taurus chaperonin containing TCP1, subunit 8 (theta) (CCT8), mRNA
gi|148226476|ref|NM_001098028.1|	5.75	0.68	-3.07996	4.02064e-07	1.85606e-06	Bos taurus interleukin 27 receptor, alpha (IL27RA), mRNA
gi|156121312|ref|NM_001102334.1|	11.5	1.37	-3.06939	4.47884e-13	3.93507e-12	Bos taurus pleckstrin 2 (PLEK2), mRNA
gi|147901242|ref|NM_001097988.1|	67.12	8.38	-3.00172	3.74596e-68	2.18628e-66	Bos taurus arylsulfatase E (chondrodysplasia punctata 1) (ARSE), mRNA
gi|297488891|ref|XM_002697195.1|	5.41	0.68	-2.99202	1.28532e-06	5.53015e-06	PREDICTED: Bos taurus rCG61023-like (LOC100336416), mRNA
gi|125991867|ref|NM_001081622.1|	5.41	0.68	-2.99202	1.28532e-06	5.52751e-06	Bos taurus distal-less homeobox 3 (DLX3), mRNA
gi|84000128|ref|NM_001038076.1|	36.69	4.62	-2.98942	8.1814e-38	2.443e-36	Bos taurus chemokine (C-C motif) ligand 21 (CCL21), mRNA
gi|31559772|ref|NM_174842.2|	5.24	0.68	-2.94596	2.2881e-06	9.43369e-06	Bos taurus binder of sperm 5 (BSP5), mRNA
gi|77736208|ref|NM_001034631.1|	5.24	0.68	-2.94596	2.2881e-06	9.42936e-06	Bos taurus atlastin GTPase 1 (ATL1), mRNA
gi|38566695|ref|NM_181016.3|	340.02	44.99	-2.91794	0	0	Bos taurus serum amyloid A 3 (SAA3), mRNA
gi|139948660|ref|NM_001083770.1|	14.03	1.88	-2.89971	6.91764e-15	7.31479e-14	Bos taurus hypothetical LOC614962 (MGC151592), mRNA
gi|164420718|ref|NM_001075214.2|	3.72	0.51	-2.86673	9.89678e-05	0.000319857	Bos taurus glutathione S-transferase omega 1 (GSTO1), mRNA
gi|297478101|ref|XM_002689803.1|	3.72	0.51	-2.86673	9.89678e-05	0.000319742	PREDICTED: Bos taurus ribosomal protein L5-like (LOC783070), mRNA
gi|75832115|ref|NM_001015590.2|	57.15	7.87	-2.86032	1.51975e-55	7.07745e-54	Bos taurus inter-alpha (globulin) inhibitor H4 (plasma Kallikrein-sensitive glycoprotein) (ITIH4), mRNA
gi|31341294|ref|NM_176646.2|	66.79	9.24	-2.85367	1.72014e-64	9.20275e-63	Bos taurus serpin peptidase inhibitor, clade A (alpha-1 antiproteinase, antitrypsin), member 5 (SERPINA5), mRNA
gi|114052291|ref|NM_001045872.1|	4.9	0.68	-2.84918	7.18184e-06	2.74799e-05	Bos taurus cyclin B1 (CCNB1), mRNA
gi|157427989|ref|NM_001105433.1|	4.9	0.68	-2.84918	7.18184e-06	2.74682e-05	Bos taurus collagen, type XIII, alpha 1 (COL13A1), mRNA
gi|139947519|ref|NM_001083652.1|	8.62	1.2	-2.84465	1.76815e-09	1.06089e-08	Bos taurus cell division cycle associated 8 (CDCA8), mRNA
gi|94966858|ref|NM_001040533.1|	19.61	2.74	-2.83934	6.84304e-20	9.50622e-19	Bos taurus thyroid hormone responsive (THRSP), mRNA
gi|115495748|ref|NM_001076167.1|	28.07	3.93	-2.83643	8.4958e-28	1.71211e-26	Bos taurus growth differentiation factor 10 (GDF10), mRNA
gi|62751764|ref|NM_001015618.1|	10.99	1.54	-2.83519	1.06849e-11	7.88473e-11	Bos taurus gamma-aminobutyric acid (GABA) A receptor, pi (GABRP), mRNA
gi|149642710|ref|NM_001099137.1|	45.31	6.5	-2.80132	1.9463e-43	6.88714e-42	Bos taurus steroid-5-alpha-reductase, alpha polypeptide 1 (3-oxo-5 alpha-steroid delta 4-dehydrogenase alpha 1) (SRD5A1), mRNA
gi|77735422|ref|NM_001034236.1|	3.55	0.51	-2.79925	0.000175067	0.000543901	Bos taurus centromere protein H (CENPH), mRNA
gi|75832063|ref|NM_174298.3|	3.55	0.51	-2.79925	0.000175067	0.000543713	Bos taurus coxsackie virus and adenovirus receptor (CXADR), mRNA
gi|61888881|ref|NM_001013600.1|	3.55	0.51	-2.79925	0.000175067	0.000543525	Bos taurus major histocompatibility complex, class II, DO beta (BOLA-DOB), mRNA
gi|118151393|ref|NM_001077918.1|	3.55	0.51	-2.79925	0.000175067	0.000543338	Bos taurus BCL2-antagonist/killer 1 (BAK1), mRNA
gi|156718125|ref|NM_001103098.1|	20.12	2.91	-2.78954	5.12022e-20	7.16831e-19	Bos taurus ubiquitin-like with PHD and ring finger domains 1 (UHRF1), mRNA
gi|156120854|ref|NM_001102104.1|	5.92	0.86	-2.78319	9.40538e-07	4.11967e-06	Bos taurus ankyrin repeat domain 29 (ANKRD29), mRNA
gi|115496803|ref|NM_001075861.1|	5.75	0.86	-2.74115	1.6488e-06	6.94445e-06	Bos taurus SAM domain and HD domain 1 (SAMHD1), mRNA
gi|194674089|ref|XM_610833.4|	5.75	0.86	-2.74115	1.6488e-06	6.94119e-06	PREDICTED: Bos taurus calmodulin-binding transcription activator 1 (CAMTA1), mRNA
gi|115496499|ref|NM_001075344.1|	9.13	1.37	-2.73644	1.2851e-09	7.77809e-09	Bos taurus transmembrane protein 102 (TMEM102), mRNA
gi|297479591|ref|XM_002707711.1|	3.38	0.51	-2.72845	0.000308226	0.000911295	PREDICTED: Bos taurus son of sevenless homolog 1-like (SOS2), mRNA
gi|156121316|ref|NM_001102336.1|	15.72	2.39	-2.71752	1.60715e-15	1.77023e-14	Bos taurus hypothetical protein LOC785165 (MGC157332), mRNA
gi|164519017|ref|NM_001113319.1|	23.5	3.59	-2.71061	1.77223e-22	2.7799e-21	Bos taurus CDC28 protein kinase regulatory subunit 2 (CKS2), mRNA
gi|84000164|ref|NM_001038096.1|	152.17	23.26	-2.70976	4.93986e-137	5.99993e-135	Bos taurus complement factor I (CFI), mRNA
gi|167583523|ref|NM_001114513.1|	426.58	65.35	-2.70656	0	0	Bos taurus chromosome 10 open reading frame 116 ortholog (C28H10ORF116), mRNA
gi|70778745|ref|NM_001025318.1|	5.58	0.86	-2.69786	2.88108e-06	1.16803e-05	Bos taurus zinc finger CCHC-type and RNA binding motif 1 (ZCRB1), mRNA
gi|114052768|ref|NM_001045870.1|	4.4	0.68	-2.6939	3.88768e-05	0.000133725	Bos taurus protein kinase, interferon-inducible double stranded RNA dependent activator (PRKRA), mRNA
gi|84370046|ref|NM_001038508.1|	4.4	0.68	-2.6939	3.88768e-05	0.000133674	Bos taurus chromosome 9 open reading frame 59 (C9ORF59), mRNA
gi|156121106|ref|NM_001102230.1|	6.59	1.03	-2.67763	3.78762e-07	1.7548e-06	Bos taurus MORC family CW-type zinc finger 4 (MORC4), mRNA
gi|116004352|ref|NM_001077067.1|	6.59	1.03	-2.67763	3.78762e-07	1.7539e-06	Bos taurus component of oligomeric golgi complex 8 (COG8), mRNA
gi|115496174|ref|NM_001076523.1|	10.82	1.71	-2.66163	7.10912e-11	4.8963e-10	Bos taurus high mobility group AT-hook 1 (HMGA1), mRNA
gi|77736344|ref|NM_001034700.1|	88.6	14.03	-2.65879	6.64044e-79	4.38855e-77	Bos taurus serine/arginine-rich splicing factor 3 (SRSF3), mRNA
gi|114052355|ref|NM_001045914.1|	51.74	8.21	-2.65583	1.08177e-46	4.17295e-45	Bos taurus crystallin, mu (CRYM), mRNA
gi|62988319|ref|NM_001017954.1|	5.41	0.86	-2.65322	5.0172e-06	1.95553e-05	Bos taurus ATPase, H+ transporting, lysosomal 16kDa, V0 subunit c (ATP6V0C), mRNA
gi|78369259|ref|NM_001035309.1|	5.41	0.86	-2.65322	5.0172e-06	1.95469e-05	Bos taurus solute carrier family 25, member 48 (SLC25A48), nuclear gene encoding mitochondrial protein, mRNA
gi|118151243|ref|NM_001078085.1|	5.41	0.86	-2.65322	5.0172e-06	1.95384e-05	Bos taurus kin of IRRE like 3 (Drosophila) (KIRREL3), mRNA
gi|297482618|ref|XM_002692936.1|	13.86	2.22	-2.6423	1.80909e-13	1.67457e-12	PREDICTED: Bos taurus porimin-like (LOC100300021), mRNA
gi|118151433|ref|NM_001078158.1|	6.42	1.03	-2.63993	6.5755e-07	2.93741e-06	Bos taurus tubulin, alpha 4a (TUBA4A), mRNA
gi|157427981|ref|NM_001105429.1|	6.42	1.03	-2.63993	6.5755e-07	2.93595e-06	Bos taurus ephrin-A3 (EFNA3), mRNA
gi|219522049|ref|NM_001143748.1|	4.23	0.68	-2.63705	6.77106e-05	0.000224652	Bos taurus hypothetical LOC100196900 (LOC100196900), mRNA
gi|31342028|ref|NM_174427.2|	4.23	0.68	-2.63705	6.77106e-05	0.000224569	Bos taurus polymerase (DNA directed), delta 1, catalytic subunit 125kDa (POLD1), mRNA
gi|116004280|ref|NM_001077029.1|	4.23	0.68	-2.63705	6.77106e-05	0.000224486	Bos taurus NADH dehydrogenase (ubiquinone) 1 alpha subcomplex, assembly factor 2 (NDUFAF2), nuclear gene encoding mitochondrial protein, mRNA
gi|156120364|ref|NM_001101858.1|	132.56	21.72	-2.60955	8.71162e-115	8.51087e-113	Bos taurus folate hydrolase (prostate-specific membrane antigen) 1 (FOLH1), mRNA
gi|75832082|ref|NM_176653.3|	5.24	0.86	-2.60716	8.7058e-06	3.28772e-05	Bos taurus ADP-ribosylation factor 1 (ARF1), mRNA
gi|114051893|ref|NM_001046406.1|	6.26	1.03	-2.60352	1.13798e-06	4.92923e-06	Bos taurus proteasome (prosome, macropain) 26S subunit, non-ATPase, 10 (PSMD10), mRNA
gi|156120514|ref|NM_001101933.1|	6.26	1.03	-2.60352	1.13798e-06	4.92685e-06	Bos taurus TSR1, 20S rRNA accumulation, homolog (S. cerevisiae) (TSR1), mRNA
gi|122692330|ref|NM_001080376.1|	7.27	1.2	-2.59892	1.50512e-07	7.36019e-07	Bos taurus torsin family 3, member A (TOR3A), mRNA
gi|125991949|ref|NM_001081581.1|	9.3	1.54	-2.5943	2.6983e-09	1.58616e-08	Bos taurus 4-aminobutyrate aminotransferase (ABAT), nuclear gene encoding mitochondrial protein, mRNA
gi|150247128|ref|NM_001099368.1|	4.06	0.68	-2.57787	0.000117399	0.00037471	Bos taurus protocadherin gamma subfamily A, 2 (PCDHGA2), mRNA
gi|148237955|ref|NM_001098058.1|	8.12	1.37	-2.5673	3.45486e-08	1.82232e-07	Bos taurus transporter 1, ATP-binding cassette, sub-family B (MDR/TAP) (TAP1), mRNA
gi|164451491|ref|NM_001076880.2|	6.09	1.03	-2.5638	1.963e-06	8.17961e-06	Bos taurus NudC domain containing 1 (NUDCD1), mRNA
gi|147899459|ref|NM_174227.3|	6.09	1.03	-2.5638	1.963e-06	8.17582e-06	Bos taurus activin A receptor, type IIA (ACVR2A), mRNA
gi|57527700|ref|NM_001009572.1|	5.07	0.86	-2.55958	1.50491e-05	5.50738e-05	Bos taurus calcium-dependent phospholipase A2 PLA2G2D1 (PLA2G2D1), mRNA
gi|84000320|ref|NM_001038174.1|	5.07	0.86	-2.55958	1.50491e-05	5.50513e-05	Bos taurus ring finger protein 138 (RNF138), mRNA
gi|297489208|ref|XM_002697379.1|	28.07	4.79	-2.55093	6.06318e-25	1.07275e-23	PREDICTED: Bos taurus ubiquitin D (UBD), mRNA
gi|94966842|ref|NM_001040523.1|	13.86	2.39	-2.53584	6.31874e-13	5.4037e-12	Bos taurus glutaredoxin 2 (GLRX2), mRNA
gi|83649734|ref|NM_203362.2|	9.81	1.71	-2.52026	1.83391e-09	1.09815e-08	Bos taurus myotrophin (MTPN), mRNA
gi|62751653|ref|NM_001015673.1|	11.67	2.05	-2.50911	5.76692e-11	3.9933e-10	Bos taurus myelin protein zero-like 2 (MPZL2), mRNA
gi|297488365|ref|XR_084015.1|	20.12	3.59	-2.48657	8.5695e-18	1.06976e-16	PREDICTED: Bos taurus hypothetical LOC100298308 (LOC100298308), miscRNA
gi|147902568|ref|NM_001097568.1|	5.75	1.03	-2.48092	5.78036e-06	2.23458e-05	Bos taurus inhibitor of DNA binding 1, dominant negative helix-loop-helix protein (ID1), mRNA
gi|149642884|ref|NM_001098974.1|	16.06	2.91	-2.46438	2.33604e-14	2.36979e-13	Bos taurus chromosome 10 open reading frame 119 ortholog (C26H10ORF119), mRNA
gi|156120842|ref|NM_001102098.1|	4.73	0.86	-2.45943	4.44214e-05	0.000151522	Bos taurus zinc finger protein 304 (ZNF304), mRNA
gi|77736196|ref|NM_001034625.1|	6.59	1.2	-2.45724	1.30012e-06	5.58313e-06	Bos taurus ribosomal protein L8 (RPL8), mRNA
gi|164448716|ref|NM_174533.3|	9.3	1.71	-2.44323	9.03678e-09	5.04175e-08	Bos taurus DnaJ (Hsp40) homolog, subfamily C, member 5 (DNAJC5), mRNA
gi|115496941|ref|NM_001076050.1|	8.28	1.54	-2.4267	6.69646e-08	3.41007e-07	Bos taurus cytochrome P450, family 2, subfamily U, polypeptide 1 (CYP2U1), mRNA
gi|114053026|ref|NM_001046571.1|	21.13	3.93	-2.42669	3.86706e-18	4.95116e-17	Bos taurus nucleolar and spindle associated protein 1 (NUSAP1), mRNA
gi|116004468|ref|NM_001077125.1|	10.99	2.05	-2.4225	4.78186e-10	3.02885e-09	Bos taurus kelch-like 12 (Drosophila) (KLHL12), mRNA
gi|149642638|ref|NM_001098938.1|	6.42	1.2	-2.41954	2.2108e-06	9.12336e-06	Bos taurus cytochrome P450, family 39, subfamily A, polypeptide 1 (CYP39A1), mRNA
gi|114052379|ref|NM_001046538.1|	48.69	9.24	-2.39766	2.28596e-39	7.06055e-38	Bos taurus RAB15, member RAS onocogene family (RAB15), mRNA
gi|84000574|ref|NM_001015576.2|	17.08	3.25	-2.3938	1.03346e-14	1.07883e-13	Bos taurus chemokine (C-X-C motif) ligand 13 (CXCL13), mRNA
gi|156120798|ref|NM_001102076.1|	20.63	3.93	-2.39214	1.8413e-17	2.25472e-16	Bos taurus protein arginine methyltransferase 3 (PRMT3), mRNA
gi|153792254|ref|NM_001099720.1|	6.26	1.2	-2.38313	3.74602e-06	1.48979e-05	Bos taurus chromosome 16 open reading frame 75 ortholog (RMI2), mRNA
gi|72534809|ref|NM_001031763.1|	15.05	2.91	-2.37067	5.37108e-13	4.65977e-12	Bos taurus solute carrier family 25, member 35 (SLC25A35), mRNA
gi|115497581|ref|NM_001075123.1|	8.79	1.71	-2.36187	4.35268e-08	2.27189e-07	Bos taurus cyclin A2 (CCNA2), mRNA
gi|157428111|ref|NM_001105494.1|	8.79	1.71	-2.36187	4.35268e-08	2.27057e-07	Bos taurus cortexin 1 (CTXN1), mRNA
gi|156120678|ref|NM_001102016.1|	4.4	0.86	-2.35509	0.000128783	0.000408146	Bos taurus chromosome 3 open reading frame 23 ortholog (C22H3ORF23), mRNA
gi|28603815|ref|NM_176676.1|	4.4	0.86	-2.35509	0.000128783	0.000408003	Bos taurus ATPase, H+ transporting, lysosomal 42kDa, V1 subunit C1 (ATP6V1C1), mRNA
gi|31343582|ref|NM_175814.2|	12.17	2.39	-2.34825	1.21249e-10	8.16934e-10	Bos taurus succinate dehydrogenase complex, subunit C, integral membrane protein, 15kDa (SDHC), nuclear gene encoding mitochondrial protein, mRNA
gi|28461240|ref|NM_175807.1|	53.09	10.43	-2.3477	9.8195e-42	3.2932e-40	Bos taurus cytochrome c oxidase subunit VIIa polypeptide 2 (liver) (COX7A2), nuclear gene encoding mitochondrial protein, mRNA
gi|297476200|ref|XM_002688497.1|	5.24	1.03	-2.34692	2.83784e-05	9.99471e-05	PREDICTED: Bos taurus mastermind-like 1-like (LOC100336926), mRNA
gi|297462520|ref|XM_001252475.3|	26.55	5.3	-2.32465	2.21476e-21	3.31219e-20	PREDICTED: Bos taurus transducer of ERBB2, 1, transcript variant 1 (TOB1), mRNA
gi|116004198|ref|NM_001076987.1|	16.23	3.25	-2.32015	1.36127e-13	1.28385e-12	Bos taurus placenta-specific 8 (PLAC8), mRNA
gi|297484990|ref|XM_002694666.1|	42.61	8.55	-2.3172	2.66544e-33	6.80596e-32	PREDICTED: Bos taurus immunoglobulin lambda-6a light chain variable region-like (LOC616727), mRNA
gi|114052902|ref|NM_001046224.1|	36.52	7.36	-2.31091	1.07842e-28	2.24892e-27	Bos taurus ubiquitin specific peptidase 1 (USP1), mRNA
gi|115497439|ref|NM_001076148.1|	11.84	2.39	-2.30859	3.38884e-10	2.18343e-09	Bos taurus oxidation resistance 1 (OXR1), mRNA
gi|84000136|ref|NM_001038080.1|	10.99	2.22	-2.30756	1.47072e-09	8.87767e-09	Bos taurus serine/threonine kinase 17b (STK17B), mRNA
gi|84000382|ref|NM_001038206.1|	7.61	1.54	-2.30497	5.38994e-07	2.43686e-06	Bos taurus chronic lymphocytic leukemia deletion region gene 6 protein homolog (CLLD6), mRNA
gi|114052728|ref|NM_001046300.1|	8.45	1.71	-2.30496	1.22443e-07	6.07349e-07	Bos taurus THO complex 3 (THOC3), mRNA
gi|31340848|ref|NM_174751.2|	14.37	2.91	-2.30397	4.20038e-12	3.23782e-11	Bos taurus poly (ADP-ribose) polymerase 1 (PARP1), mRNA
gi|157428033|ref|NM_001105455.1|	627.45	127.1	-2.30354	0	0	Bos taurus ribosomal protein L39 (RPL39), mRNA
gi|262073117|ref|NM_001166526.1|	5.07	1.03	-2.29934	4.78226e-05	0.000162384	Bos taurus desmocollin 2 (DSC2), mRNA
gi|156121002|ref|NM_001102178.1|	5.07	1.03	-2.29934	4.78226e-05	0.000162322	Bos taurus PDZ binding kinase (PBK), mRNA
gi|115496793|ref|NM_001076036.1|	4.23	0.86	-2.29825	0.000217646	0.00066267	Bos taurus synovial sarcoma, X breakpoint 2 interacting protein (SSX2IP), mRNA
gi|297478202|ref|XM_002689875.1|	4.23	0.86	-2.29825	0.000217646	0.000662446	PREDICTED: Bos taurus structural maintenance of chromosomes 2 (SMC2), mRNA
gi|156120596|ref|NM_001101974.1|	81.5	16.59	-2.29649	1.40314e-61	7.20653e-60	Bos taurus HEPACAM family member 2 (HEPACAM2), mRNA
gi|77736306|ref|NM_001034681.1|	24.35	4.96	-2.29551	1.84678e-19	2.51117e-18	Bos taurus rhotekin (RTKN), mRNA
gi|156121086|ref|NM_001102220.1|	19.95	4.11	-2.27918	4.33752e-16	4.92243e-15	Bos taurus alkB, alkylation repair homolog 1 (E. coli) (ALKBH1), mRNA
gi|153792363|ref|NM_001099712.1|	31.45	6.5	-2.27455	1.85646e-24	3.23369e-23	Bos taurus GTPase, IMAP family member 6 (GIMAP6), mRNA
gi|77736092|ref|NM_001034573.1|	11.5	2.39	-2.26655	9.38884e-10	5.77597e-09	Bos taurus deoxycytidine kinase (DCK), mRNA
gi|115497103|ref|NM_001076395.1|	6.59	1.37	-2.2661	3.99082e-06	1.57807e-05	Bos taurus mediator of cell motility 1 (MEMO1), mRNA
gi|155372018|ref|NM_001101147.1|	6.59	1.37	-2.2661	3.99082e-06	1.57737e-05	Bos taurus kinesin family member 2C (KIF2C), mRNA
gi|164448573|ref|NM_001013586.2|	15.56	3.25	-2.25933	1.04009e-12	8.60015e-12	Bos taurus minichromosome maintenance complex component 3 (MCM3), mRNA
gi|115497015|ref|NM_001076549.1|	20.46	4.28	-2.25712	2.78666e-16	3.21109e-15	Bos taurus zinc finger protein 181 (ZNF181), mRNA
gi|77735900|ref|NM_001034475.1|	8.96	1.88	-2.25277	7.7588e-08	3.93101e-07	Bos taurus nicastrin (NCSTN), mRNA
gi|139948782|ref|NM_001083654.1|	13.86	2.91	-2.25184	1.92713e-11	1.38237e-10	Bos taurus solute carrier family 35, member E3 (SLC35E3), mRNA
gi|118151203|ref|NM_001078065.1|	8.12	1.71	-2.24748	3.40354e-07	1.58503e-06	Bos taurus centromere protein Q (CENPQ), mRNA
gi|84000124|ref|NM_001038075.1|	8.12	1.71	-2.24748	3.40354e-07	1.58421e-06	Bos taurus B-cell receptor-associated protein 29 (BCAP29), mRNA
gi|77735870|ref|NM_001034460.1|	11.33	2.39	-2.24507	1.55741e-09	9.38833e-09	Bos taurus zinc finger, AN1-type domain 6 (ZFAND6), mRNA
gi|77735792|ref|NM_001034419.1|	11.33	2.39	-2.24507	1.55741e-09	9.38204e-09	Bos taurus hydroxyprostaglandin dehydrogenase 15-(NAD) (HPGD), mRNA
gi|148232524|ref|NM_205793.2|	12.17	2.57	-2.24349	3.59482e-10	2.30952e-09	Bos taurus diacylglycerol O-acyltransferase 2 (DGAT2), mRNA
gi|297481971|ref|XM_002692455.1|	12.17	2.57	-2.24349	3.59482e-10	2.30787e-09	PREDICTED: Bos taurus TGFB-induced factor homeobox 2-like (TGIF2), mRNA
gi|27806812|ref|NM_173955.1|	70.34	14.88	-2.24097	7.55828e-52	3.17448e-50	Bos taurus pleiotrophin (PTN), mRNA
gi|115495628|ref|NM_001075158.1|	49.71	10.61	-2.22811	7.01614e-37	2.03423e-35	Bos taurus minichromosome maintenance complex component 4 (MCM4), mRNA
gi|157427917|ref|NM_001105396.1|	40.75	8.72	-2.2244	1.97067e-30	4.46157e-29	Bos taurus ATP-binding cassette, sub-family D (ALD), member 3 (ABCD3), mRNA
gi|149642572|ref|NM_001098867.1|	55.12	11.8	-2.22379	1.31624e-40	4.27089e-39	Bos taurus asparaginyl-tRNA synthetase 2, mitochondrial (putative) (NARS2), nuclear gene encoding mitochondrial protein, mRNA
gi|115495910|ref|NM_001076245.1|	5.58	1.2	-2.21723	2.96988e-05	0.000104271	Bos taurus uracil phosphoribosyltransferase (FUR1) homolog (S. cerevisiae) (UPRT), mRNA
gi|78369405|ref|NM_001035284.1|	5.58	1.2	-2.21723	2.96988e-05	0.00010423	Bos taurus mannose phosphate isomerase (MPI), mRNA
gi|115496271|ref|NM_001075740.1|	45.31	9.75	-2.21636	1.54298e-33	4.00819e-32	Bos taurus nucleolar protein 10 (NOL10), mRNA
gi|115497399|ref|NM_001075256.1|	12.68	2.74	-2.21031	2.27324e-10	1.4892e-09	Bos taurus kallikrein-related peptidase 7 (KLK7), mRNA
gi|116003834|ref|NM_001076805.1|	7.1	1.54	-2.20489	2.48956e-06	1.01895e-05	Bos taurus phenylalanyl-tRNA synthetase 2, mitochondrial (FARS2), nuclear gene encoding mitochondrial protein, mRNA
gi|114052756|ref|NM_001045875.1|	7.1	1.54	-2.20489	2.48956e-06	1.01849e-05	Bos taurus early growth response 1 (EGR1), mRNA
gi|62751649|ref|NM_001015565.1|	10.99	2.39	-2.20111	4.25476e-09	2.4514e-08	Bos taurus poly(rC) binding protein 1 (PCBP1), mRNA
gi|139949067|ref|NM_001083766.1|	10.99	2.39	-2.20111	4.25476e-09	2.44983e-08	Bos taurus protein tyrosine phosphatase type IVA, member 3 (PTP4A3), mRNA
gi|147905411|ref|NM_001078099.2|	4.73	1.03	-2.1992	0.000133892	0.00042181	Bos taurus DPH2 homolog (S. cerevisiae) (DPH2), mRNA
gi|77404435|ref|NM_001034033.1|	4.73	1.03	-2.1992	0.000133892	0.000421662	Bos taurus CD3d molecule, delta (CD3-TCR complex) (CD3D), mRNA
gi|149642876|ref|NM_001098911.1|	8.62	1.88	-2.19696	2.12952e-07	1.01863e-06	Bos taurus chromosome 16 open reading frame 42 ortholog (C25H16ORF42), mRNA
gi|115495802|ref|NM_001075453.1|	8.62	1.88	-2.19696	2.12952e-07	1.01809e-06	Bos taurus ASF1 anti-silencing function 1 homolog B (S. cerevisiae) (ASF1B), mRNA
gi|147904564|ref|NM_001098013.1|	10.14	2.22	-2.19143	1.84709e-08	1.00251e-07	Bos taurus COX10 homolog, cytochrome c oxidase assembly protein, heme A: farnesyltransferase (yeast) (COX10), nuclear gene encoding mitochondrial protein, mRNA
gi|77735578|ref|NM_001034313.1|	116.66	25.66	-2.18472	2.64294e-82	1.81334e-80	Bos taurus fibrinogen-like 1 (FGL1), mRNA
gi|94966846|ref|NM_001040524.1|	11.67	2.57	-2.18296	1.61852e-09	9.71762e-09	Bos taurus natural cytotoxicity triggering receptor 3 (NCR3), mRNA
gi|297468241|ref|XM_001251940.3|	9.3	2.05	-2.18161	8.04086e-08	4.06933e-07	PREDICTED: Bos taurus tumor necrosis factor, alpha-induced protein 2 (TNFAIP2), mRNA
gi|78369317|ref|NM_001035331.1|	10.82	2.39	-2.17862	7.0065e-09	3.95072e-08	Bos taurus nudix (nucleoside diphosphate linked moiety X)-type motif 21 (NUDT21), mRNA
gi|115495054|ref|NM_001075769.1|	18.6	4.11	-2.17809	2.3812e-14	2.41288e-13	Bos taurus PHD finger protein 6 (PHF6), mRNA
gi|30842790|ref|NM_181028.2|	33.98	7.53	-2.17396	5.6359e-25	1.00308e-23	Bos taurus cellular retinoic acid binding protein 1 (CRABP1), mRNA
gi|118150817|ref|NM_001077850.1|	36.18	8.04	-2.16993	1.99996e-26	3.8084e-25	Bos taurus breast carcinoma amplified sequence 1 (BCAS1), mRNA
gi|134085941|ref|NM_001083427.1|	13.02	2.91	-2.16164	2.34652e-10	1.53497e-09	Bos taurus polo-like kinase 4 (PLK4), mRNA
gi|115497345|ref|NM_001075125.1|	35.17	7.87	-2.15991	1.37899e-25	2.52432e-24	Bos taurus adaptor-related protein complex 2, beta 1 subunit (AP2B1), mRNA
gi|115497627|ref|NM_001075579.1|	25.19	5.65	-2.15653	1.0057e-18	1.31767e-17	Bos taurus reticulocalbin 2, EF-hand calcium binding domain (RCN2), mRNA
gi|157074107|ref|NM_001103296.1|	9.13	2.05	-2.15499	1.32267e-07	6.54636e-07	Bos taurus adaptor-related protein complex 1, sigma 3 subunit (AP1S3), mRNA
gi|62751814|ref|NM_001015675.1|	7.61	1.71	-2.1539	1.53956e-06	6.53023e-06	Bos taurus MYC induced nuclear antigen (MINA), mRNA
gi|115497607|ref|NM_001075194.1|	25.87	5.82	-2.15219	3.87572e-19	5.19925e-18	Bos taurus adducin 3 (gamma) (ADD3), mRNA
gi|115496138|ref|NM_001076318.1|	4.57	1.03	-2.14955	0.000222326	0.000676003	Bos taurus transmembrane protein 65 (TMEM65), mRNA
gi|198282112|ref|NM_001105651.1|	264.61	59.87	-2.14396	4.78388e-180	6.71836e-178	Bos taurus MHC class I antigen (BOLA-N), mRNA
gi|115497311|ref|NM_001075631.1|	9.81	2.22	-2.14369	4.98998e-08	2.58203e-07	Bos taurus chromosome 12 open reading frame 32 ortholog (C5H12orf32), mRNA
gi|157279868|ref|NM_001104980.1|	25.7	5.82	-2.14268	6.32416e-19	8.37136e-18	Bos taurus alveolar soft part sarcoma chromosome region, candidate 1 (ASPSCR1), mRNA
gi|47564093|ref|NM_001001166.1|	30.77	7.01	-2.13404	3.01056e-22	4.67339e-21	Bos taurus KRIT1, ankyrin repeat containing (KRIT1), mRNA
gi|61657915|ref|NM_001012999.2|	10.48	2.39	-2.13256	1.88534e-08	1.02204e-07	Bos taurus met proto-oncogene (hepatocyte growth factor receptor) (MET), mRNA
gi|145279648|ref|NM_173966.2|	8.96	2.05	-2.12787	2.16914e-07	1.03483e-06	Bos taurus tumor necrosis factor (TNF), mRNA
gi|31343576|ref|NM_175811.2|	5.24	1.2	-2.12653	8.14638e-05	0.000266836	Bos taurus aldehyde dehydrogenase 6 family, member A1 (ALDH6A1), nuclear gene encoding mitochondrial protein, mRNA
gi|156121124|ref|NM_001102240.1|	7.44	1.71	-2.12131	2.52852e-06	1.03208e-05	Bos taurus cysteinyl leukotriene receptor 2 (CYSLTR2), mRNA
gi|77736168|ref|NM_001034611.1|	14.88	3.42	-2.12131	2.1231e-11	1.51328e-10	Bos taurus PDZ domain containing 1 (PDZK1), mRNA
gi|84000406|ref|NM_001038220.1|	13.36	3.08	-2.11692	2.38794e-10	1.5598e-09	Bos taurus coronin, actin binding protein, 2A (CORO2A), mRNA
gi|154152108|ref|NM_001100305.1|	5.92	1.37	-2.11142	3.00302e-05	0.000105188	Bos taurus transforming, acidic coiled-coil containing protein 3 (TACC3), mRNA
gi|297462758|ref|XR_083061.1|	37.54	8.72	-2.10603	2.19798e-26	4.17663e-25	PREDICTED: Bos taurus zinc transporter ZIP11-like (LOC100336033), miscRNA
gi|115495698|ref|NM_001075445.1|	8.79	2.05	-2.10024	3.54626e-07	1.64637e-06	Bos taurus mitochondrial ribosomal protein L15 (MRPL15), nuclear gene encoding mitochondrial protein, mRNA
gi|195963438|ref|NM_001130931.1|	16.06	3.76	-2.09467	5.02112e-12	3.84084e-11	Bos taurus nucleoporin 205kDa (NUP205), mRNA
gi|27807286|ref|NM_174715.1|	127.65	29.94	-2.09205	3.5072e-85	2.4821e-83	Bos taurus ribosomal protein L3 (RPL3), mRNA
gi|116004192|ref|NM_001076982.1|	31.28	7.36	-2.08746	5.03356e-22	7.76014e-21	Bos taurus ATG12 autophagy related 12 homolog (S. cerevisiae) (ATG12), mRNA
gi|157074037|ref|NM_001103260.1|	22.49	5.3	-2.08522	3.34124e-16	3.83539e-15	Bos taurus bromodomain containing 7 (BRD7), mRNA
gi|84000050|ref|NM_001038038.1|	10.14	2.39	-2.08498	5.01858e-08	2.59534e-07	Bos taurus ATPase, H+ transporting, lysosomal 21kDa, V0 subunit b (ATP6V0B), mRNA
gi|126165257|ref|NM_001081711.1|	20.29	4.79	-2.08267	9.63024e-15	1.00764e-13	Bos taurus SUMO1 activating enzyme subunit 1 (SAE1), mRNA
gi|87196493|ref|NM_174024.2|	28.24	6.67	-2.08198	6.01822e-20	8.38632e-19	Bos taurus cytochrome c oxidase subunit 8A (ubiquitous) (COX8A), mRNA
gi|165377312|ref|NM_001113538.1|	28.24	6.67	-2.08198	6.01822e-20	8.37334e-19	Bos taurus placenta-expressed transcript 1 protein (PLET1), mRNA
gi|114052730|ref|NM_001046549.1|	13.02	3.08	-2.07973	6.32106e-10	3.95363e-09	Bos taurus tubulin, beta 2B (TUBB2B), mRNA
gi|31341726|ref|NM_174539.2|	509.77	120.6	-2.07962	0	0	Bos taurus Fc fragment of IgG, low affinity IIb, receptor (CD32) (FCGR2), mRNA
gi|114053208|ref|NM_001046217.1|	15.89	3.76	-2.07931	8.14676e-12	6.06151e-11	Bos taurus interferon stimulated exonuclease gene 20kDa-like 2 (ISG20L2), mRNA
gi|116004100|ref|NM_001076939.1|	8.62	2.05	-2.07206	5.77898e-07	2.59578e-06	Bos taurus pseudouridylate synthase 7 homolog (S. cerevisiae) (PUS7), mRNA
gi|297481534|ref|XM_002692128.1|	8.62	2.05	-2.07206	5.77898e-07	2.59448e-06	PREDICTED: Bos taurus WW domain-containing adapter with a coiled-coil region-like (WAC), mRNA
gi|118151341|ref|NM_001078134.1|	5.75	1.37	-2.06939	4.92012e-05	0.000166624	Bos taurus metallothionein 1E (MT1E), mRNA
gi|155372080|ref|NM_001101177.1|	38.72	9.24	-2.06711	1.39351e-26	2.67626e-25	Bos taurus LSM2 homolog, U6 small nuclear RNA associated (S. cerevisiae) (LSM2), mRNA
gi|90093346|ref|NM_001038679.1|	12.85	3.08	-2.06077	1.02495e-09	6.26258e-09	Bos taurus mitochondrial ribosomal protein L32 (MRPL32), nuclear gene encoding mitochondrial protein, mRNA
gi|115749606|ref|NM_183084.2|	6.42	1.54	-2.05964	1.81748e-05	6.57629e-05	Bos taurus aurora kinase B (AURKB), mRNA
gi|31340784|ref|NM_174667.2|	13.53	3.25	-2.05765	3.88694e-10	2.48653e-09	Bos taurus NADH dehydrogenase (ubiquinone) 1 beta subcomplex, 8, 19kDa (NDUFB8), nuclear gene encoding mitochondrial protein, mRNA
gi|78365280|ref|NM_001035359.1|	12	2.91	-2.04394	4.3811e-09	2.51773e-08	Bos taurus MAP/microtubule affinity-regulating kinase 4 (MARK4), mRNA
gi|297481140|ref|XM_002691845.1|	12	2.91	-2.04394	4.3811e-09	2.51612e-08	PREDICTED: Bos taurus myotubularin related protein 6 (MTMR6), mRNA
gi|116004036|ref|NM_001076905.1|	8.45	2.05	-2.04333	9.3861e-07	4.11523e-06	Bos taurus potassium intermediate/small conductance calcium-activated channel, subfamily N, member 4 (KCNN4), mRNA
gi|194669095|ref|XM_001787830.1|	8.45	2.05	-2.04333	9.3861e-07	4.11323e-06	PREDICTED: Bos taurus hypothetical LOC100139380 (LOC100139380), mRNA
gi|139949171|ref|NM_001083690.1|	24.69	5.99	-2.0433	3.03674e-17	3.68343e-16	Bos taurus carbonic anhydrase VIII (CA8), mRNA
gi|136256478|ref|NM_001077899.2|	41.42	10.09	-2.0374	7.94844e-28	1.60541e-26	Bos taurus nuclear factor (erythroid-derived 2)-like 3 (NFE2L3), mRNA
gi|77735734|ref|NM_001034394.1|	14.03	3.42	-2.03645	2.3834e-10	1.55796e-09	Bos taurus CD1e molecule (CD1E), mRNA
gi|116004242|ref|NM_001077012.1|	25.19	6.16	-2.03185	1.87308e-17	2.29051e-16	Bos taurus interferon-related developmental regulator 2 (IFRD2), mRNA
gi|156718133|ref|NM_001103102.1|	4.9	1.2	-2.02975	0.000219046	0.000666481	Bos taurus sialophorin (SPN), mRNA
gi|78369277|ref|NM_001035491.1|	34.83	8.55	-2.02633	1.77095e-23	2.93137e-22	Bos taurus hypothetical protein LOC617088 (LOC617088), mRNA
gi|114326289|ref|NM_001001174.2|	11.16	2.74	-2.02609	1.87383e-08	1.01642e-07	Bos taurus purinergic receptor P2Y, G-protein coupled, 12 (P2RY12), mRNA
gi|115497383|ref|NM_001075261.1|	5.58	1.37	-2.02609	8.0229e-05	0.000262887	Bos taurus zinc finger protein 655 (ZNF655), mRNA
gi|297481950|ref|XM_002692447.1|	6.26	1.54	-2.02323	2.95656e-05	0.000103884	PREDICTED: Bos taurus transient receptor potential cation channel, subfamily C, member 4 associated protein (TRPC4AP), mRNA
gi|77736268|ref|NM_001034662.1|	12.51	3.08	-2.02208	2.67592e-09	1.57403e-08	Bos taurus proteasome (prosome, macropain) subunit, alpha type, 2 (PSMA2), mRNA
gi|115498011|ref|NM_001075203.1|	44.47	10.95	-2.0219	1.73896e-29	3.76622e-28	Bos taurus phosphorylase, glycogen, liver (PYGL), mRNA
gi|164448701|ref|NM_001046341.2|	31.96	7.87	-2.02183	1.30046e-21	1.96447e-20	Bos taurus Wilms tumor 1 associated protein (WTAP), transcript variant 2, mRNA
gi|209954673|ref|NM_177511.2|	6.93	1.71	-2.01886	1.09494e-05	4.0717e-05	Bos taurus alpha-galactosyltransferase 1 (glycoprotein) (GGTA1), mRNA
gi|114052980|ref|NM_001046234.1|	14.54	3.59	-2.01797	1.45784e-10	9.74931e-10	Bos taurus minichromosome maintenance complex component 6 (MCM6), mRNA
gi|118151053|ref|NM_001077976.1|	22.83	5.65	-2.01461	8.60234e-16	9.62862e-15	Bos taurus V-set and transmembrane domain containing 2 like (VSTM2L), mRNA
gi|149643066|ref|NM_001099123.1|	28.91	7.18	-2.00951	1.53631e-19	2.09534e-18	Bos taurus plasmolipin (PLLP), mRNA
gi|148236256|ref|NM_001098011.1|	48.69	12.15	-2.00267	9.01952e-32	2.17339e-30	Bos taurus carbohydrate sulfotransferase 10 (CHST10), mRNA
gi|78042497|ref|NM_001035017.1|	19.11	4.79	-1.99623	2.71328e-13	2.45095e-12	Bos taurus phosphoglycerate dehydrogenase (PHGDH), mRNA
gi|139948916|ref|NM_001083755.1|	21.13	5.3	-1.99523	1.51127e-14	1.5506e-13	Bos taurus CCR4-NOT transcription complex, subunit 10 (CNOT10), mRNA
gi|149642790|ref|NM_001099119.1|	29.25	7.36	-1.99066	1.50969e-19	2.06531e-18	Bos taurus CHMP family, member 7 (CHMP7), mRNA
gi|77736372|ref|NM_001034714.1|	8.79	2.22	-1.9853	9.16062e-07	4.01833e-06	Bos taurus chromosome 2 open reading frame 42 ortholog (C11H2orf42), mRNA
gi|78369503|ref|NM_001035449.1|	7.44	1.88	-1.98457	6.57426e-06	2.52411e-05	Bos taurus cell division cycle associated 3 (CDCA3), mRNA
gi|139949051|ref|NM_001083684.1|	12.85	3.25	-1.98326	2.617e-09	1.54139e-08	Bos taurus transcription factor 19 (TCF19), mRNA
gi|84000030|ref|NM_001038028.1|	6.76	1.71	-1.98303	1.77031e-05	6.41335e-05	Bos taurus aurora kinase A (AURKA), mRNA
gi|149642794|ref|NM_001099081.1|	11.5	2.91	-1.98254	1.83162e-08	9.9472e-08	Bos taurus serine palmitoyltransferase, long chain base subunit 2 (SPTLC2), mRNA
gi|156120996|ref|NM_001102175.1|	10.82	2.74	-1.98145	4.85674e-08	2.51599e-07	Bos taurus interleukin 20 receptor beta (IL20RB), mRNA
gi|41386783|ref|NM_174238.1|	10.14	2.57	-1.98022	1.2901e-07	6.3922e-07	Bos taurus activated leukocyte cell adhesion molecule (ALCAM), mRNA
gi|122692296|ref|NM_001080219.1|	62.56	15.91	-1.97531	1.18166e-39	3.7006e-38	Bos taurus chitinase 3-like 1 (cartilage glycoprotein-39) (CHI3L1), mRNA
gi|77735630|ref|NM_001034339.1|	37.54	9.58	-1.97033	2.4439e-24	4.208e-23	Bos taurus interleukin 11 receptor, alpha (IL11RA), mRNA
gi|31340942|ref|NM_174782.2|	15.39	3.93	-1.96939	8.67e-11	5.91693e-10	Bos taurus solute carrier family 12 (sodium/potassium/chloride transporters), member 2 (SLC12A2), mRNA
gi|149642772|ref|NM_001099004.1|	18.09	4.62	-1.96923	1.82015e-12	1.45806e-11	Bos taurus N(alpha)-acetyltransferase 40, NatD catalytic subunit, homolog (S. cerevisiae) (NAA40), mRNA
gi|125630702|ref|NM_001081533.1|	14.03	3.59	-1.96646	6.01464e-10	3.77248e-09	Bos taurus zinc finger protein 750 (ZNF750), mRNA
gi|114052568|ref|NM_001046319.1|	26.71	6.84	-1.96531	1.08664e-17	1.349e-16	Bos taurus mitochondrial ribosomal protein S22 (MRPS22), nuclear gene encoding mitochondrial protein, mRNA
gi|115497567|ref|NM_001075245.1|	12	3.08	-1.96203	1.10824e-08	6.15247e-08	Bos taurus hypothetical LOC506205 (MGC138976), mRNA
gi|114051911|ref|NM_001045956.1|	12	3.08	-1.96203	1.10824e-08	6.14867e-08	Bos taurus chromosome 9 open reading frame 6 ortholog (C8H9orf6), mRNA
gi|156120528|ref|NM_001101940.1|	9.98	2.57	-1.95727	2.0692e-07	9.91892e-07	Bos taurus hypothetical protein LOC511108 (LOC511108), mRNA
gi|126723520|ref|NM_001082439.1|	9.98	2.57	-1.95727	2.0692e-07	9.91363e-07	Bos taurus immunoglobulin superfamily, member 8 (IGSF8), mRNA
gi|75832046|ref|NM_173935.2|	91.64	23.61	-1.95658	1.26582e-56	6.11676e-55	Bos taurus midkine (neurite growth-promoting factor 2) (MDK), mRNA
gi|114053102|ref|NM_001046255.1|	36.52	9.41	-1.95642	1.6079e-23	2.66638e-22	Bos taurus serine/threonine kinase 16 (STK16), mRNA
gi|126723526|ref|NM_001082431.1|	7.95	2.05	-1.95533	3.93742e-06	1.5597e-05	Bos taurus syntaxin 6 (STX6), mRNA
gi|157428071|ref|NM_001105474.1|	13.86	3.59	-1.94887	9.60376e-10	5.90011e-09	Bos taurus prenylcysteine oxidase 1 (PCYOX1), mRNA
gi|115496879|ref|NM_001076218.1|	5.24	1.37	-1.93539	0.000210104	0.000641663	Bos taurus suppressor of cytokine signaling 4 (SOCS4), mRNA
gi|115495736|ref|NM_001076258.1|	54.95	14.37	-1.93506	3.97914e-34	1.05812e-32	Bos taurus ubiquitin-conjugating enzyme E2N (UBC13 homolog, yeast) (UBE2N), mRNA
gi|134085698|ref|NM_001083406.1|	18.94	4.96	-1.93302	1.06945e-12	8.83474e-12	Bos taurus chromosome 2 open reading frame 47 ortholog (C2H2orf47), mRNA
gi|297461850|ref|XM_001252596.2|	51.57	13.51	-1.9325	4.64966e-32	1.12949e-30	PREDICTED: Bos taurus tropomyosin 4 (LOC784223), mRNA
gi|156120860|ref|NM_001102107.1|	37.2	9.75	-1.93183	1.50878e-23	2.51128e-22	Bos taurus calcitonin receptor-like (CALCRL), mRNA
gi|255760025|ref|NM_001076916.2|	73.72	19.33	-1.93121	4.1425e-45	1.53221e-43	Bos taurus odd-skipped related 1 (Drosophila) (OSR1), mRNA
gi|297461147|ref|XM_001252665.3|	148.79	39.17	-1.92546	6.1201e-89	4.47215e-87	PREDICTED: Bos taurus high-mobility group box 1, transcript variant 1 (HMGB1L1), mRNA
gi|125630706|ref|NM_001081535.1|	12.34	3.25	-1.92483	1.06649e-08	5.92804e-08	Bos taurus ectonucleotide pyrophosphatase/phosphodiesterase 4 (putative) (ENPP4), mRNA
gi|157074103|ref|NM_001103294.1|	16.23	4.28	-1.92298	5.06756e-11	3.51988e-10	Bos taurus general transcription factor IIE, polypeptide 1, alpha 56kDa (GTF2E1), mRNA
gi|115495134|ref|NM_001075759.1|	244.15	64.49	-1.92062	2.76552e-144	3.45229e-142	Bos taurus odorant-binding protein-like (MGC151921), mRNA
gi|118601817|ref|NM_001079612.1|	21.98	5.82	-1.9171	2.19282e-14	2.22701e-13	Bos taurus solute carrier family 35, member A4 (SLC35A4), mRNA
gi|139948911|ref|NM_001083729.1|	7.1	1.88	-1.91709	1.69341e-05	6.14963e-05	Bos taurus plakophilin 2 (PKP2), mRNA
gi|84370202|ref|NM_001038579.1|	7.1	1.88	-1.91709	1.69341e-05	6.14715e-05	Bos taurus family with sequence similarity 33, member A (FAM33A), mRNA
gi|156121074|ref|NM_001102214.1|	10.31	2.74	-1.9118	1.98345e-07	9.5333e-07	Bos taurus immunoglobulin-like domain containing receptor 1 (ILDR1), mRNA
gi|114053068|ref|NM_001045880.1|	22.49	5.99	-1.90866	1.3285e-14	1.3709e-13	Bos taurus stem-loop binding protein (SLBP), mRNA
gi|31342836|ref|NM_174105.2|	6.42	1.71	-1.90858	4.56722e-05	0.000155552	Bos taurus microtubule-associated protein 4 (MAP4), mRNA
gi|262118231|ref|NM_001166555.1|	12.17	3.25	-1.90482	1.6948e-08	9.23766e-08	Bos taurus Tctex1 domain containing 2 (TCTEX1D2), mRNA
gi|158519804|ref|NM_001110083.1|	23.67	6.33	-1.90278	3.08116e-15	3.34867e-14	Bos taurus hypothetical LOC540184 (MGC159550), mRNA
gi|70778947|ref|NM_001025325.1|	67.12	17.96	-1.90196	2.02504e-40	6.45428e-39	Bos taurus placenta-specific 8 (PLAC8), mRNA
gi|155371816|ref|NM_001101041.1|	47.17	12.66	-1.89759	8.42834e-29	1.7741e-27	Bos taurus structure specific recognition protein 1 (SSRP1), mRNA
gi|155372328|ref|NM_001101307.1|	18.43	4.96	-1.89364	4.25184e-12	3.27468e-11	Bos taurus similar to steroid dehydrogenase homolog (LOC789567), mRNA
gi|78369371|ref|NM_001035423.1|	7.61	2.05	-1.89227	1.00501e-05	3.76062e-05	Bos taurus chromosome 14 open reading frame 1 ortholog (C10H14ORF1), mRNA
gi|139949053|ref|NM_001083737.1|	5.07	1.37	-1.88781	0.000337254	0.000990277	Bos taurus short chain dehydrogenase/reductase family 9C, member 7 (SDR9C7), mRNA
gi|78042573|ref|NM_001035113.1|	5.07	1.37	-1.88781	0.000337254	0.000989954	Bos taurus flap structure-specific endonuclease 1 (FEN1), mRNA
gi|148225698|ref|NM_001098073.1|	5.07	1.37	-1.88781	0.000337254	0.000989631	Bos taurus retinoblastoma-like 2 (p130) (RBL2), mRNA
gi|157427791|ref|NM_001105332.1|	5.07	1.37	-1.88781	0.000337254	0.000989308	Bos taurus nephronophthisis 1 (juvenile) (NPHP1), mRNA
gi|116004346|ref|NM_001077064.1|	5.07	1.37	-1.88781	0.000337254	0.000988985	Bos taurus zinc finger protein 572 (ZNF572), mRNA
gi|31342993|ref|NM_174034.2|	41.76	11.29	-1.88708	1.71657e-25	3.12953e-24	Bos taurus cytochrome b-245, alpha polypeptide (CYBA), mRNA
gi|154152172|ref|NM_001100368.1|	67.46	18.3	-1.88219	4.58812e-40	1.45717e-38	Bos taurus hypothetical LOC515358 (LOC515358), mRNA
gi|116004220|ref|NM_001077002.1|	6.93	1.88	-1.88212	2.70058e-05	9.54871e-05	Bos taurus G protein-coupled receptor 171 (GPR171), mRNA
gi|157074059|ref|NM_001103271.1|	9.47	2.57	-1.8816	8.37734e-07	3.68915e-06	Bos taurus splicing factor 3b, subunit 2, 145kDa (SF3B2), mRNA
gi|125991887|ref|NM_001081585.1|	11.33	3.08	-1.87915	7.10376e-08	3.60727e-07	Bos taurus transmembrane protease, serine 2 (TMPRSS2), mRNA
gi|157785634|ref|NM_001105631.1|	33.98	9.24	-1.87872	6.45458e-21	9.51045e-20	Bos taurus pleckstrin homology-like domain, family A, member 1 (PHLDA1), mRNA
gi|297461640|ref|XM_002701736.1|	892.56	243.59	-1.87349	0	0	PREDICTED: Bos taurus immunoglobulin lambda-like polypeptide 1-like (LOC616727), mRNA
gi|157074157|ref|NM_001103323.1|	79.47	21.72	-1.87139	1.51881e-46	5.80895e-45	Bos taurus lipase A, lysosomal acid, cholesterol esterase (LIPA), mRNA
gi|114052383|ref|NM_001045911.1|	1340.79	366.93	-1.86951	0	0	Bos taurus heterogeneous nuclear ribonucleoprotein A1 (HNRNPA1), mRNA
gi|116734840|ref|NM_001076915.1|	36.86	10.09	-1.86913	2.12692e-22	3.33045e-21	Bos taurus regulator of G-protein signaling 19 (RGS19), mRNA
gi|153792238|ref|NM_001099717.1|	141.01	38.66	-1.86688	5.0657e-81	3.42335e-79	Bos taurus DEK oncogene (DEK), mRNA
gi|157074105|ref|NM_001103295.1|	54.27	14.88	-1.86678	3.30448e-32	8.11494e-31	Bos taurus lamin B1 (LMNB1), mRNA
gi|297458864|ref|XM_581525.4|	9.98	2.74	-1.86486	4.99084e-07	2.27358e-06	PREDICTED: Bos taurus tripartite motif protein 5 alpha-like, transcript variant 1 (LOC505265), mRNA
gi|161621266|ref|NM_001038112.3|	166.03	45.67	-1.86213	9.4599e-95	7.59157e-93	Bos taurus FK506 binding protein 3, 25kDa (FKBP3), mRNA
gi|297488857|ref|XM_002697160.1|	7.44	2.05	-1.85968	1.59592e-05	5.81677e-05	PREDICTED: Bos taurus urocanase domain containing 1-like (LOC100336419), mRNA
gi|114053346|ref|NM_001046469.1|	13.02	3.59	-1.85867	9.61962e-09	5.36027e-08	Bos taurus dickkopf-like 1 (soggy) (DKKL1), mRNA
gi|297462063|ref|XR_083012.1|	26.04	7.18	-1.85867	3.90554e-16	4.45469e-15	PREDICTED: Bos taurus myosin binding protein C, fast-type-like (LOC520988), miscRNA
gi|83035040|ref|NM_001037586.1|	16.74	4.62	-1.85733	7.25284e-11	4.98383e-10	Bos taurus TATA box binding protein (TBP)-associated factor, RNA polymerase I, D, 41kDa (TAF1D), mRNA
gi|115497947|ref|NM_001075481.1|	28.41	7.87	-1.85196	2.10094e-17	2.56218e-16	Bos taurus RRS1 ribosome biogenesis regulator homolog (S. cerevisiae) (RRS1), mRNA
gi|194666685|ref|XM_001254697.2|	24.69	6.84	-1.85186	2.6454e-15	2.89256e-14	PREDICTED: Bos taurus DKFZP459P193 protein-like (LOC787239), mRNA
gi|164518989|ref|NM_001113311.1|	8.62	2.39	-1.85068	3.53212e-06	1.40846e-05	Bos taurus CDC28 protein kinase regulatory subunit 1B (CKS1B), mRNA
gi|83035094|ref|NM_001037616.1|	8.62	2.39	-1.85068	3.53212e-06	1.40784e-05	Bos taurus high-mobility group box 2 (HMGB2), mRNA
gi|77735558|ref|NM_001034303.1|	43.79	12.15	-1.84965	5.40744e-26	1.01678e-24	Bos taurus transmembrane protein 188 (TMEM188), mRNA
gi|115495934|ref|NM_001076239.1|	10.48	2.91	-1.84855	2.9714e-07	1.39244e-06	Bos taurus glutamate-rich WD repeat containing 1 (GRWD1), mRNA
gi|147900114|ref|NM_001098067.1|	7.95	2.22	-1.8404	9.42834e-06	3.54866e-05	Bos taurus EPH receptor B6 (EPHB6), mRNA
gi|31342724|ref|NM_174154.2|	51.91	14.54	-1.83599	3.2337e-30	7.248e-29	Bos taurus palmitoyl-protein thioesterase 1 (PPT1), mRNA
gi|148234888|ref|NM_001098108.1|	68.98	19.33	-1.83534	1.28517e-39	4.01081e-38	Bos taurus synaptotagmin IV (SYT4), mRNA
gi|115496761|ref|NM_001076369.1|	79.3	22.24	-1.83416	2.95344e-45	1.09692e-43	Bos taurus cyclin-dependent kinase 2 associated protein 1 (CDK2AP1), mRNA
gi|27806890|ref|NM_173910.1|	18.26	5.13	-1.83166	1.56483e-11	1.13151e-10	Bos taurus keratocan (KERA), mRNA
gi|148230924|ref|NM_001098129.1|	51.74	14.54	-1.83125	5.04542e-30	1.11695e-28	Bos taurus nucleoporin like 1 (NUPL1), mRNA
gi|149642950|ref|NM_001099176.1|	38.21	10.78	-1.82559	1.69704e-22	2.66661e-21	Bos taurus TBC1 domain family, member 14 (TBC1D14), mRNA
gi|114052748|ref|NM_001046551.1|	92.99	26.34	-1.81982	3.16184e-52	1.35327e-50	Bos taurus chemokine (C-X-C motif) ligand 10 (CXCL10), mRNA
gi|156120852|ref|NM_001102103.1|	23.5	6.67	-1.8169	2.63476e-14	2.65783e-13	Bos taurus programmed cell death 11 (PDCD11), mRNA
gi|134085748|ref|NM_001083468.1|	9.64	2.74	-1.81486	1.23957e-06	5.34864e-06	Bos taurus protein phosphatase 2, regulatory subunit B', epsilon isoform (PPP2R5E), mRNA
gi|156139062|ref|NM_001102376.1|	9.64	2.74	-1.81486	1.23957e-06	5.34607e-06	Bos taurus non-SMC condensin I complex, subunit G (NCAPG), mRNA
gi|156120406|ref|NM_001101879.1|	5.41	1.54	-1.8127	0.000313302	0.000924781	Bos taurus olfactomedin 1 (OLFM1), mRNA
gi|62751840|ref|NM_001015574.1|	10.82	3.08	-1.8127	2.77712e-07	1.30822e-06	Bos taurus sideroflexin 1 (SFXN1), mRNA
gi|114052321|ref|NM_001046349.1|	29.42	8.38	-1.81178	1.749e-17	2.15049e-16	Bos taurus N-acetylgalactosaminidase, alpha- (NAGA), mRNA
gi|297459090|ref|XM_001788261.2|	12	3.42	-1.81097	6.25488e-08	3.19244e-07	PREDICTED: Bos taurus Fanconi anemia, complementation group M (LOC100139798), mRNA
gi|118150801|ref|NM_001077846.1|	7.78	2.22	-1.80921	1.48556e-05	5.43878e-05	Bos taurus leucyl-tRNA synthetase 2, mitochondrial (LARS2), nuclear gene encoding mitochondrial protein, mRNA
gi|157279870|ref|NM_001104981.1|	8.96	2.57	-1.80173	3.28988e-06	1.32065e-05	Bos taurus glycoprotein M6B (GPM6B), mRNA
gi|75812933|ref|NM_001033615.1|	432.33	124.36	-1.79761	2.9987e-232	4.72848e-230	Bos taurus cathepsin S (CTSS), mRNA
gi|115495422|ref|NM_001075146.1|	99.25	28.57	-1.79657	1.08816e-54	5.01557e-53	Bos taurus histone deacetylase 2 (HDAC2), mRNA
gi|136256445|ref|NM_001014389.2|	621.7	179.1	-1.79545	0	0	Bos taurus H3 histone, family 3A (H3F3A), mRNA
gi|157428039|ref|NM_001105458.1|	19.61	5.65	-1.79527	5.2435e-12	3.99057e-11	Bos taurus ring finger protein 219 (RNF219), mRNA
gi|114051897|ref|NM_001046117.1|	83.69	24.12	-1.79483	2.53652e-46	9.61951e-45	Bos taurus eukaryotic translation initiation factor 2, subunit 3 gamma, 52kDa (EIF2S3), mRNA
gi|115494949|ref|NM_001075851.1|	8.28	2.39	-1.79262	8.74772e-06	3.30078e-05	Bos taurus vaccinia related kinase 2 (VRK2), mRNA
gi|149643022|ref|NM_001099005.1|	8.28	2.39	-1.79262	8.74772e-06	3.29939e-05	Bos taurus dysbindin (dystrobrevin binding protein 1) domain containing 1 (DBNDD1), mRNA
gi|156121262|ref|NM_001102309.1|	7.1	2.05	-1.7922	3.97276e-05	0.000136495	Bos taurus coiled-coil domain containing 90A (CCDC90A), mRNA
gi|115432056|ref|NM_001037100.2|	11.84	3.42	-1.7916	9.78224e-08	4.92013e-07	Bos taurus BCL2-related protein A1 (BCL2A1), mRNA
gi|34147038|ref|NM_183080.1|	5.92	1.71	-1.7916	0.000182604	0.000564777	Bos taurus CD46 molecule, complement regulatory protein (CD46), mRNA
gi|115497243|ref|NM_001075191.1|	10.65	3.08	-1.78985	4.3482e-07	1.996e-06	Bos taurus polymerase (DNA directed), gamma 2, accessory subunit (POLG2), nuclear gene encoding mitochondrial protein, mRNA
gi|115496178|ref|NM_001076212.1|	9.47	2.74	-1.78919	1.94354e-06	8.10603e-06	Bos taurus peroxisomal biogenesis factor 13 (PEX13), mRNA
gi|115497437|ref|NM_001075564.1|	39.56	11.46	-1.78744	1.30315e-22	2.06573e-21	Bos taurus M-phase phosphoprotein 6 (MPHOSPH6), mRNA
gi|118601827|ref|NM_001079618.1|	27.73	8.04	-1.78618	2.838e-16	3.26606e-15	Bos taurus mediator complex subunit 30 (MED30), mRNA
gi|115497293|ref|NM_001075267.1|	44.13	12.83	-1.78224	5.97166e-25	1.06074e-23	Bos taurus canopy 2 homolog (zebrafish) (CNPY2), mRNA
gi|157427963|ref|NM_001105419.1|	21.13	6.16	-1.77829	1.12074e-12	9.21613e-12	Bos taurus zinc finger protein 521 (ZNF521), mRNA
gi|297469247|ref|XM_001256626.3|	55.12	16.08	-1.77731	1.15544e-30	2.66284e-29	PREDICTED: Bos taurus Tryptophanyl-tRNA synthetase, cytoplasmic-like (LOC790042), mRNA
gi|118151051|ref|NM_001077981.1|	12.85	3.76	-1.77296	3.44502e-08	1.81819e-07	Bos taurus PMS1 postmeiotic segregation increased 1 (S. cerevisiae) (PMS1), mRNA
gi|114051380|ref|NM_001046047.1|	63.4	18.65	-1.76531	9.89656e-35	2.67118e-33	Bos taurus family with sequence similarity 49, member B (FAM49B), mRNA
gi|87196517|ref|NM_001025319.2|	25.02	7.36	-1.7653	1.27455e-14	1.31826e-13	Bos taurus cytochrome P450, family 51, subfamily A, polypeptide 1 (CYP51A1), mRNA
gi|115495936|ref|NM_001075464.1|	8.12	2.39	-1.76447	1.36851e-05	5.03692e-05	Bos taurus tetratricopeptide repeat domain 5 (TTC5), mRNA
gi|156523227|ref|NM_001102558.1|	178.55	52.69	-1.76073	2.40408e-94	1.9122e-92	Bos taurus chemokine (C-X3-C motif) receptor 1 (CX3CR1), mRNA
gi|84579844|ref|NM_001038678.1|	28.91	8.55	-1.75757	1.46292e-16	1.71654e-15	Bos taurus non-SMC element 4 homolog A (S. cerevisiae) (NSMCE4A), mRNA
gi|114052654|ref|NM_001045889.1|	34.66	10.26	-1.75624	1.5263e-19	2.08486e-18	Bos taurus carnitine palmitoyltransferase 2 (CPT2), nuclear gene encoding mitochondrial protein, mRNA
gi|297459260|ref|XM_001256127.3|	24.18	7.18	-1.75176	5.10028e-14	5.03198e-13	PREDICTED: Bos taurus RAB11 family interacting protein 3 (class II) (RAB11FIP3), mRNA
gi|34147040|ref|NM_183085.1|	21.3	6.33	-1.75058	1.60636e-12	1.29373e-11	Bos taurus partner of NOB1 homolog (S. cerevisiae) (PNO1), mRNA
gi|114051971|ref|NM_001046393.1|	5.75	1.71	-1.74957	0.000286818	0.000851361	Bos taurus family with sequence similarity 107, member B (FAM107B), mRNA
gi|164420776|ref|NM_001075628.2|	17.25	5.13	-1.74957	2.22778e-10	1.46155e-09	Bos taurus endoplasmic reticulum aminopeptidase 2 (ERAP2), mRNA
gi|71892427|ref|NM_001030301.1|	5.75	1.71	-1.74957	0.000286818	0.00085108	Bos taurus toll-like receptor adaptor molecule 1 (TICAM1), mRNA
gi|77736569|ref|NM_001034796.1|	7.44	2.22	-1.74474	3.6414e-05	0.000125784	Bos taurus trafficking protein particle complex 2 (TRAPPC2), mRNA
gi|31343543|ref|NM_175791.2|	131.2	39.17	-1.74395	6.75846e-69	3.99638e-67	Bos taurus NADH dehydrogenase (ubiquinone) 1 alpha subcomplex, 6, 14kDa (NDUFA6), nuclear gene encoding mitochondrial protein, mRNA
gi|31341658|ref|NM_174564.2|	122.41	36.61	-1.74141	2.7919e-64	1.48483e-62	Bos taurus NADH dehydrogenase (ubiquinone) 1, subcomplex unknown, 1, 6kDa (NDUFC1), nuclear gene encoding mitochondrial protein, mRNA
gi|156139060|ref|NM_001102377.1|	12	3.59	-1.74098	1.40265e-07	6.8891e-07	Bos taurus adenylosuccinate lyase (ADSL), mRNA
gi|77736374|ref|NM_001034715.1|	21.13	6.33	-1.73902	2.48122e-12	1.95796e-11	Bos taurus membrane-associated ring finger (C3HC4) 5 (MARCH5), mRNA
gi|126165297|ref|NM_001081719.1|	131.88	39.52	-1.73857	5.7727e-69	3.43609e-67	Bos taurus mal, T-cell differentiation protein 2 (MAL2), mRNA
gi|62751529|ref|NM_001015623.1|	9.13	2.74	-1.73644	4.72684e-06	1.85281e-05	Bos taurus MON1 homolog A (yeast) (MON1A), mRNA
gi|297461896|ref|XM_001789531.2|	99.76	29.94	-1.73639	1.69398e-52	7.391e-51	PREDICTED: Bos taurus zinc finger protein 146-like (LOC100138954), mRNA
gi|83035086|ref|NM_001037610.1|	7.95	2.39	-1.73394	2.1321e-05	7.63175e-05	Bos taurus gamma-glutamylcyclotransferase (GGCT), mRNA
gi|31341417|ref|NM_174657.2|	37.54	11.29	-1.73338	1.08555e-20	1.57116e-19	Bos taurus solute carrier family 25 (mitochondrial carrier; phosphate carrier), member 3 (SLC25A3), nuclear gene encoding mitochondrial protein, mRNA
gi|115496547|ref|NM_001076347.1|	31.28	9.41	-1.73297	1.72805e-17	2.12764e-16	Bos taurus proteasome (prosome, macropain) assembly chaperone 1 (PSMG1), mRNA
gi|91680534|ref|NM_001024509.2|	67.63	20.36	-1.73193	5.245e-36	1.48713e-34	Bos taurus proteasome (prosome, macropain) activator subunit 1 (PA28 alpha) (PSME1), mRNA
gi|115496607|ref|NM_001076490.1|	198.67	60.04	-1.72638	5.86044e-102	5.06477e-100	Bos taurus WAP four-disulfide core domain 2 (WFDC2), mRNA
gi|84000266|ref|NM_001038147.1|	18.09	5.47	-1.72558	1.21701e-10	8.19362e-10	Bos taurus coiled-coil domain containing 50 (CCDC50), mRNA
gi|62751655|ref|NM_001015620.1|	6.76	2.05	-1.7214	9.7099e-05	0.000314496	Bos taurus tRNA-yW synthesizing protein 3 homolog (S. cerevisiae) (TYW3), mRNA
gi|168804007|ref|NM_001114856.1|	1370.38	415.85	-1.72044	0	0	Bos taurus tubulin, alpha 1b (TUBA1B), mRNA
gi|31342700|ref|NM_174161.2|	64.76	19.67	-1.71911	3.43614e-34	9.1644e-33	Bos taurus prosaposin (PSAP), mRNA
gi|155372244|ref|NM_001101265.1|	13.53	4.11	-1.71895	2.9058e-08	1.5454e-07	Bos taurus shisa homolog 2 (Xenopus laevis) (SHISA2), mRNA
gi|77735682|ref|NM_001034367.1|	240.94	73.39	-1.71502	3.80856e-122	4.12426e-120	Bos taurus S100 calcium binding protein A2 (S100A2), mRNA
gi|83035052|ref|NM_001037596.1|	10.65	3.25	-1.71234	9.64026e-07	4.21024e-06	Bos taurus nurim (nuclear envelope membrane protein) (NRM), mRNA
gi|149773583|ref|NM_001098983.1|	10.65	3.25	-1.71234	9.64026e-07	4.20819e-06	Bos taurus malectin (MLEC), mRNA
gi|156121132|ref|NM_001102244.1|	60.36	18.47	-1.70841	1.03905e-31	2.49705e-30	Bos taurus chromosome 18 open reading frame 10 ortholog (C24H18ORF10), mRNA
gi|77735906|ref|NM_001034478.1|	152	46.53	-1.70784	2.73564e-77	1.79474e-75	Bos taurus signal recognition particle 19kDa (SRP19), mRNA
gi|116003864|ref|NM_001076823.1|	11.16	3.42	-1.70627	5.681e-07	2.55304e-06	Bos taurus T-cell activation GTPase activating protein (TAGAP), mRNA
gi|115495810|ref|NM_001076252.1|	18.43	5.65	-1.70573	1.11309e-10	7.53918e-10	Bos taurus mago-nashi homolog B (Drosophila) (MAGOHB), mRNA
gi|27806276|ref|NM_174261.1|	61.88	18.99	-1.70423	2.23556e-32	5.52011e-31	Bos taurus calpain, small subunit 1 (CAPNS1), mRNA
gi|157427931|ref|NM_001105403.1|	15.05	4.62	-1.7038	6.03376e-09	3.41723e-08	Bos taurus intraflagellar transport 57 homolog (Chlamydomonas) (IFT57), mRNA
gi|134085652|ref|NM_001083499.1|	38.38	11.8	-1.70157	1.28647e-20	1.85598e-19	Bos taurus chromosome 6 open reading frame 211 ortholog (LOC540698), mRNA
gi|156121102|ref|NM_001102228.1|	48.86	15.05	-1.69889	8.82716e-26	1.63248e-24	Bos taurus phosphopantothenoylcysteine synthetase (PPCS), mRNA
gi|155371994|ref|NM_001101134.1|	6.09	1.88	-1.69571	0.00025954	0.000777582	Bos taurus regulation of nuclear pre-mRNA domain containing 1B (RPRD1B), mRNA
gi|126165293|ref|NM_001081716.1|	6.09	1.88	-1.69571	0.00025954	0.000777323	Bos taurus tetratricopeptide repeat domain 30A (TTC30A), mRNA
gi|148231050|ref|NM_001098091.1|	13.86	4.28	-1.69524	2.64862e-08	1.41701e-07	Bos taurus aquarius homolog (mouse) (AQR), mRNA
gi|77735638|ref|NM_001034343.1|	16.06	4.96	-1.69506	2.11836e-09	1.25925e-08	Bos taurus mitochondrial ribosomal protein S7 (MRPS7), nuclear gene encoding mitochondrial protein, mRNA
gi|122692394|ref|NM_001080342.1|	12.17	3.76	-1.69452	1.97591e-07	9.50722e-07	Bos taurus lethal giant larvae homolog 1 (Drosophila) (LLGL1), mRNA
gi|118151291|ref|NM_001078112.1|	76.93	23.78	-1.6938	1.59688e-39	4.96636e-38	Bos taurus acyl-CoA synthetase family member 2 (ACSF2), mRNA
gi|156151399|ref|NM_001033989.2|	22.66	7.01	-1.69266	1.13315e-12	9.29267e-12	Bos taurus neurolysin (metallopeptidase M3 family) (NLN), nuclear gene encoding mitochondrial protein, mRNA
gi|156121214|ref|NM_001102285.1|	18.26	5.65	-1.69236	1.70889e-10	1.13354e-09	Bos taurus alkaline ceramidase 3 (ACER3), mRNA
gi|164448619|ref|NM_001014933.2|	59.68	18.47	-1.69206	5.66312e-31	1.32552e-29	Bos taurus CSE1 chromosome segregation 1-like (yeast) (CSE1L), mRNA
gi|115497745|ref|NM_001076121.1|	8.28	2.57	-1.68786	1.93422e-05	6.96507e-05	Bos taurus B-cell CLL/lymphoma 11A (zinc finger protein) (BCL11A), mRNA
gi|77736559|ref|NM_001034790.1|	108.55	33.7	-1.68754	8.6376e-55	4.00179e-53	Bos taurus stathmin 1 (STMN1), mRNA
gi|114052838|ref|NM_001046226.1|	36.35	11.29	-1.68691	2.15458e-19	2.91647e-18	Bos taurus fem-1 homolog a (C. elegans) (FEM1A), mRNA
gi|77735432|ref|NM_001034237.1|	30.27	9.41	-1.68562	2.24586e-16	2.60126e-15	Bos taurus mediator complex subunit 6 (MED6), mRNA
gi|31342252|ref|NM_174347.2|	13.19	4.11	-1.68223	6.88546e-08	3.50235e-07	Bos taurus hyaluronoglucosaminidase 2 (HYAL2), mRNA
gi|115496481|ref|NM_001076341.1|	29.08	9.07	-1.68085	9.65028e-16	1.07881e-14	Bos taurus solute carrier family 22, member 23 (SLC22A23), mRNA
gi|157427873|ref|NM_001105374.1|	60.87	18.99	-1.68049	2.82362e-31	6.66108e-30	Bos taurus protein arginine methyltransferase 5 (PRMT5), mRNA
gi|114326286|ref|NM_181021.3|	1188.96	371.03	-1.68009	0	0	Bos taurus GNAS complex locus (GNAS), mRNA
gi|87196502|ref|NM_001001855.2|	13.7	4.28	-1.67849	4.06722e-08	2.13156e-07	Bos taurus baculoviral IAP repeat-containing 5 (BIRC5), mRNA
gi|114052509|ref|NM_001045900.1|	170.26	53.2	-1.67824	2.75058e-84	1.93142e-82	Bos taurus proteasome (prosome, macropain) 26S subunit, non-ATPase, 3 (PSMD3), mRNA
gi|115497777|ref|NM_001075914.1|	7.1	2.22	-1.67726	8.76634e-05	0.000285788	Bos taurus sideroflexin 5 (SFXN5), mRNA
gi|77735610|ref|NM_001034329.1|	18.6	5.82	-1.67621	1.55326e-10	1.03566e-09	Bos taurus DEAD (Asp-Glu-Ala-Asp) box polypeptide 56 (DDX56), mRNA
gi|77735760|ref|NM_001034403.1|	26.21	8.21	-1.67466	2.9974e-14	2.99008e-13	Bos taurus transmembrane protein 97 (TMEM97), mRNA
gi|94966947|ref|NM_001040578.1|	16.91	5.3	-1.67381	1.13983e-09	6.92686e-09	Bos taurus ribosomal protein S27-like (RPS27L), mRNA
gi|154152088|ref|NM_001100386.1|	21.81	6.84	-1.67292	4.45576e-12	3.42587e-11	Bos taurus yippee-like 1 (Drosophila) (YPEL1), mRNA
gi|297463419|ref|XM_863881.4|	22.32	7.01	-1.67085	2.64804e-12	2.08229e-11	PREDICTED: Bos taurus bromodomain adjacent to zinc finger domain, 1A, transcript variant 2 (BAZ1A), mRNA
gi|297464032|ref|XM_001250334.3|	35.34	11.12	-1.66815	1.27953e-18	1.66191e-17	PREDICTED: Bos taurus NADH dehydrogenase-like (NDUFV2), mRNA
gi|148230339|ref|NM_174557.3|	364.87	114.95	-1.66638	1.09525e-176	1.49153e-174	Bos taurus insulin-like growth factor binding protein 4 (IGFBP4), mRNA
gi|114326219|ref|NM_001038088.2|	48.19	15.22	-1.66277	1.0075e-24	1.76175e-23	Bos taurus nuclear autoantigenic sperm protein (histone-binding) (NASP), mRNA
gi|84000250|ref|NM_001038139.1|	13.53	4.28	-1.66048	6.22894e-08	3.18281e-07	Bos taurus origin recognition complex, subunit 3-like (yeast) (ORC3L), mRNA
gi|114052798|ref|NM_001046288.1|	8.12	2.57	-1.65971	2.98138e-05	0.000104593	Bos taurus kinesin family member 20A (KIF20A), mRNA
gi|31343616|ref|NM_175828.2|	24.85	7.87	-1.65881	1.96693e-13	1.81693e-12	Bos taurus NADH dehydrogenase (ubiquinone) 1 beta subcomplex, 2, 8kDa (NDUFB2), nuclear gene encoding mitochondrial protein, mRNA
gi|50872150|ref|NM_001002891.1|	69.66	22.07	-1.65824	6.31408e-35	1.7355e-33	Bos taurus COX5A protein (COX5A), mRNA
gi|31341992|ref|NM_174442.2|	26.38	8.38	-1.65442	4.13948e-14	4.09754e-13	Bos taurus polypyrimidine tract binding protein 1 (PTBP1), mRNA
gi|56790294|ref|NM_205782.1|	14.54	4.62	-1.65406	2.1722e-08	1.17049e-07	Bos taurus protein O-fucosyltransferase 2 (POFUT2), mRNA
gi|149642738|ref|NM_001099143.1|	43.62	13.86	-1.65406	2.17988e-22	3.40744e-21	Bos taurus chromosome 15 open reading frame 24 ortholog (C10H15orf24), mRNA
gi|114051577|ref|NM_001046066.1|	23.67	7.53	-1.65234	8.47006e-13	7.12817e-12	Bos taurus histidyl-tRNA synthetase (HARS), mRNA
gi|255003730|ref|NM_001163786.1|	27.39	8.72	-1.65125	1.46541e-14	1.50527e-13	Bos taurus serine/threonine protein kinase MST4 (MST4), mRNA
gi|62460479|ref|NM_001014894.1|	36.52	11.63	-1.65084	6.27346e-19	8.3165e-18	Bos taurus ribosomal protein L4 (RPL4), mRNA
gi|157279856|ref|NM_001104973.1|	34.83	11.12	-1.64717	4.49276e-18	5.70352e-17	Bos taurus hypothetical protein LOC511424 (LOC511424), mRNA
gi|115497089|ref|NM_001076067.1|	46.5	14.88	-1.64386	1.49685e-23	2.49605e-22	Bos taurus proteasome (prosome, macropain) 26S subunit, non-ATPase, 14 (PSMD14), mRNA
gi|156120412|ref|NM_001101882.1|	53.43	17.11	-1.64281	8.02228e-27	1.56748e-25	Bos taurus inositol polyphosphate-5-phosphatase, 145kDa (INPP5D), mRNA
gi|115496078|ref|NM_001075752.1|	6.93	2.22	-1.6423	0.000135043	0.000424841	Bos taurus eukaryotic translation initiation factor 4H (EIF4H), mRNA
gi|77735844|ref|NM_001034445.1|	20.29	6.5	-1.64226	4.47098e-11	3.11755e-10	Bos taurus NAD kinase (NADK), mRNA
gi|84000092|ref|NM_001038063.1|	24.52	7.87	-1.63952	4.54576e-13	3.98608e-12	Bos taurus transmembrane and coiled-coil domain family 3 (TMCC3), mRNA
gi|114052373|ref|NM_001046344.1|	10.65	3.42	-1.63879	2.05572e-06	8.52251e-06	Bos taurus chromosome 12 open reading frame 52 ortholog (C17H12orf52), mRNA
gi|255653004|ref|NM_001163943.1|	7.44	2.39	-1.63829	7.85374e-05	0.000257814	Bos taurus T-cell receptor-associated transmembrane adapter 1 (TRAT1), mRNA
gi|155372290|ref|NM_001101288.1|	74.9	24.12	-1.63474	1.05416e-36	3.0368e-35	Bos taurus RAB10, member RAS oncogene family (RAB10), mRNA
gi|75832081|ref|NM_176648.3|	48.86	15.74	-1.63422	1.71853e-24	2.99926e-23	Bos taurus capping protein (actin filament) muscle Z-line, beta (CAPZB), mRNA
gi|126165247|ref|NM_001081729.1|	11.67	3.76	-1.634	7.10012e-07	3.1592e-06	Bos taurus DEAD (Asp-Glu-Ala-Asp) box polypeptide 49 (DDX49), mRNA
gi|125630722|ref|NM_001081543.1|	16.4	5.3	-1.62963	4.0373e-09	2.33359e-08	Bos taurus potassium voltage-gated channel, Isk-related family, member 4 (KCNE4), mRNA
gi|82697328|ref|NM_001037449.1|	7.95	2.57	-1.62919	4.57556e-05	0.000155777	Bos taurus ubiquitin-conjugating enzyme E2C (UBE2C), mRNA
gi|148238308|ref|NM_001097984.1|	79.8	25.83	-1.62734	9.3164e-39	2.8385e-37	Bos taurus aldolase C, fructose-bisphosphate (ALDOC), mRNA
gi|115497279|ref|NM_001076479.1|	59.68	19.33	-1.62641	2.26438e-29	4.85734e-28	Bos taurus small nuclear ribonucleoprotein D3 polypeptide 18kDa (SNRPD3), mRNA
gi|115495376|ref|NM_001075803.1|	108.55	35.24	-1.62307	6.41258e-52	2.71869e-50	Bos taurus fumarate hydratase (FH), nuclear gene encoding mitochondrial protein, mRNA
gi|115496096|ref|NM_001075750.1|	36.86	11.97	-1.62263	1.17226e-18	1.52921e-17	Bos taurus N(alpha)-acetyltransferase 50, NatE catalytic subunit (NAA50), mRNA
gi|149642632|ref|NM_001099054.1|	109.56	35.58	-1.62258	2.29686e-52	9.92509e-51	Bos taurus Protein FAM115A (FAM115A), mRNA
gi|51591896|ref|NM_001004024.1|	60.02	19.5	-1.62197	2.04156e-29	4.40037e-28	Bos taurus junction plakoglobin (JUP), mRNA
gi|115495126|ref|NM_001075971.1|	32.63	10.61	-1.62077	1.11777e-16	1.31845e-15	Bos taurus STAM binding protein (STAMBP), mRNA
gi|116003970|ref|NM_001076877.1|	9.47	3.08	-1.62043	9.12748e-06	3.4383e-05	Bos taurus cold shock domain containing C2, RNA binding (CSDC2), mRNA
gi|115496963|ref|NM_001076383.1|	14.2	4.62	-1.61993	5.0377e-08	2.60223e-07	Bos taurus MID1 interacting protein 1 (gastrulation specific G12 homolog (zebrafish)) (MID1IP1), mRNA
gi|147902460|ref|NM_001098106.1|	19.44	6.33	-1.61875	1.73689e-10	1.15042e-09	Bos taurus basic transcription factor 3-like 4 (BTF3L4), mRNA
gi|118151135|ref|NM_001078021.1|	14.71	4.79	-1.6187	2.9728e-08	1.57917e-07	Bos taurus HEAT repeat containing 3 (HEATR3), mRNA
gi|77735652|ref|NM_001034350.1|	222.68	72.53	-1.61832	3.39812e-104	2.96527e-102	Bos taurus PERP, TP53 apoptosis effector (PERP), mRNA
gi|62460551|ref|NM_001014928.1|	194.27	63.29	-1.61801	4.10316e-91	3.12536e-89	Bos taurus ribosomal protein L7 (RPL7), mRNA
gi|124249255|ref|NM_001080914.1|	31.45	10.26	-1.61603	4.76544e-16	5.38088e-15	Bos taurus tumor suppressor candidate 3 (TUSC3), mRNA
gi|78045498|ref|NM_001035049.1|	10.48	3.42	-1.61557	3.13476e-06	1.26233e-05	Bos taurus SHQ1 homolog (S. cerevisiae) (SHQ1), mRNA
gi|31343295|ref|NM_173905.2|	10.48	3.42	-1.61557	3.13476e-06	1.26177e-05	Bos taurus dihydrolipoamide branched chain transacylase E2 (DBT), nuclear gene encoding mitochondrial protein, mRNA
gi|297470960|ref|XM_002684851.1|	11.5	3.76	-1.61283	1.08072e-06	4.69025e-06	PREDICTED: Bos taurus Phosphatidylinositol-glycan biosynthesis class X protein-like (LOC100298680), mRNA
gi|126723391|ref|NM_001040557.2|	52.25	17.11	-1.61059	1.43814e-25	2.62724e-24	Bos taurus SWI/SNF related, matrix associated, actin dependent regulator of chromatin, subfamily b, member 1 (SMARCB1), mRNA
gi|115497423|ref|NM_001076149.1|	23.5	7.7	-1.60973	2.65846e-12	2.08866e-11	Bos taurus thioredoxin domain containing 9 (TXNDC9), mRNA
gi|134085731|ref|NM_001083516.1|	18.26	5.99	-1.60806	7.49812e-10	4.6414e-09	Bos taurus NADH dehydrogenase (ubiquinone) 1 alpha subcomplex, assembly factor 4 (NDUFAF4), nuclear gene encoding mitochondrial protein, mRNA
gi|164420786|ref|NM_001038176.2|	61.54	20.19	-1.60788	8.89252e-30	1.94941e-28	Bos taurus CXXC finger 5 (CXXC5), mRNA
gi|62751338|ref|NM_001015615.1|	207.46	68.08	-1.60753	2.7784e-96	2.29103e-94	Bos taurus proteasome (prosome, macropain) subunit, beta type, 2 (PSMB2), mRNA
gi|118150803|ref|NM_001077845.1|	6.76	2.22	-1.60646	0.000206986	0.000633432	Bos taurus apolipoprotein B mRNA editing enzyme, catalytic polypeptide-like 3B (APOBEC3B), mRNA
gi|84370108|ref|NM_001038542.1|	6.76	2.22	-1.60646	0.000206986	0.000633217	Bos taurus methyltransferase 11 domain containing 1 (METT11D1), mRNA
gi|115497787|ref|NM_001075912.1|	65.1	21.38	-1.6064	2.41334e-31	5.70818e-30	Bos taurus stratifin (SFN), mRNA
gi|149642940|ref|NM_001098945.1|	462.26	151.9	-1.60558	8.2749e-212	1.23958e-209	Bos taurus high-mobility group nucleosomal binding domain 2 (HMGN2), mRNA
gi|156120550|ref|NM_001101951.1|	19.78	6.5	-1.60553	1.55706e-10	1.03742e-09	Bos taurus numb homolog (Drosophila) (NUMB), mRNA
gi|156120588|ref|NM_001101970.1|	13.02	4.28	-1.60505	2.20056e-07	1.04871e-06	Bos taurus testis expressed 2 (TEX2), mRNA
gi|31341244|ref|NM_174835.2|	13.02	4.28	-1.60505	2.20056e-07	1.04815e-06	Bos taurus phosphatidylcholine transfer protein (PCTP), mRNA
gi|122692462|ref|NM_001080302.1|	7.27	2.39	-1.60494	0.000120172	0.000382881	Bos taurus Rap guanine nucleotide exchange factor (GEF) 3 (RAPGEF3), mRNA
gi|155372054|ref|NM_001101164.1|	7.27	2.39	-1.60494	0.000120172	0.000382745	Bos taurus egl nine homolog 3 (C. elegans) (EGLN3), mRNA
gi|116004150|ref|NM_001076968.1|	68.65	22.58	-1.60421	6.55744e-33	1.65093e-31	Bos taurus mannan-binding lectin serine peptidase 1 (C4/C2 activating component of Ra-reactive factor) (MASP1), mRNA
gi|110347601|ref|NM_001040481.2|	55.63	18.3	-1.60402	5.8477e-27	1.15261e-25	Bos taurus major histocompatibility complex, class II, DM beta-chain, expressed (HLA-DMB), mRNA
gi|77735744|ref|NM_001034395.1|	90.46	29.76	-1.60391	7.94894e-43	2.77996e-41	Bos taurus heterogeneous nuclear ribonucleoprotein C (C1/C2) (HNRNPC), mRNA
gi|157427855|ref|NM_001105365.1|	48.36	15.91	-1.60388	1.20957e-23	2.02075e-22	Bos taurus integrin, beta 7 (ITGB7), mRNA
gi|115496255|ref|NM_001076213.1|	21.3	7.01	-1.60337	3.24162e-11	2.27979e-10	Bos taurus zinc finger protein 45 (ZNF45), mRNA
gi|139948525|ref|NM_001083727.1|	28.07	9.24	-1.60306	2.44974e-14	2.47953e-13	Bos taurus Kruppel-like factor 5 (intestinal) (KLF5), mRNA
gi|78369291|ref|NM_001035368.1|	73.21	24.12	-1.60181	6.37008e-35	1.74556e-33	Bos taurus zinc finger and SCAN domain containing 21 (ZSCAN21), mRNA
gi|83035044|ref|NM_001037593.1|	7.78	2.57	-1.598	6.99068e-05	0.000231086	Bos taurus glutamate receptor, ionotropic, N-methyl D-aspartate-associated protein 1 (glutamate binding) (GRINA), mRNA
gi|83035102|ref|NM_001037614.1|	8.79	2.91	-1.59484	2.37752e-05	8.45633e-05	Bos taurus ubiquitin-conjugating enzyme E2H (UBC8 homolog, yeast) (UBE2H), mRNA
gi|50582554|ref|NM_001002763.1|	8.79	2.91	-1.59484	2.37752e-05	8.45299e-05	Bos taurus cadherin 1, type 1, E-cadherin (epithelial) (CDH1), mRNA
gi|118151431|ref|NM_001078157.1|	121.74	40.37	-1.59245	1.74055e-56	8.32132e-55	Bos taurus ADP-ribosylation factor-like 6 interacting protein 1 (ARL6IP1), mRNA
gi|78369427|ref|NM_001035317.1|	32.46	10.78	-1.59031	3.43612e-16	3.93927e-15	Bos taurus major vault protein (MVP), mRNA
gi|134085413|ref|NM_176671.3|	39.06	13	-1.58718	4.0642e-19	5.44397e-18	Bos taurus ATPase, H+ transporting, lysosomal 56/58kDa, V1 subunit B2 (ATP6V1B2), transcript variant 2, mRNA
gi|84000280|ref|NM_001038157.1|	12.85	4.28	-1.58609	3.3323e-07	1.55265e-06	Bos taurus zinc finger protein 330 (ZNF330), mRNA
gi|31343626|ref|NM_177519.2|	47.68	15.91	-1.58345	6.16194e-23	9.90761e-22	Bos taurus UDP-N-acetyl-alpha-D-galactosamine:polypeptide N-acetylgalactosaminyltransferase 1 (GalNAc-T1) (GALNT1), mRNA
gi|115497033|ref|NM_001075189.1|	25.53	8.55	-1.5782	6.7019e-13	5.69345e-12	Bos taurus ubiquitin specific peptidase 14 (tRNA-guanine transglycosylase) (USP14), mRNA
gi|155372136|ref|NM_001101208.1|	33.65	11.29	-1.57556	1.6328e-16	1.90345e-15	Bos taurus porcupine homolog (Drosophila) (PORCN), mRNA
gi|126722740|ref|NM_001082434.1|	36.18	12.15	-1.57424	1.22056e-17	1.51316e-16	Bos taurus CD27 molecule (CD27), mRNA
gi|114051821|ref|NM_001046526.1|	92.15	30.96	-1.57358	1.86344e-42	6.46665e-41	Bos taurus methionine adenosyltransferase II, beta (MAT2B), mRNA
gi|114051320|ref|NM_001046188.1|	139.83	47.04	-1.57171	1.96503e-63	1.03285e-61	Bos taurus eukaryotic translation initiation factor 4A3 (EIF4A3), mRNA
gi|77736206|ref|NM_001034630.1|	7.1	2.39	-1.57081	0.000182976	0.000565734	Bos taurus growth factor receptor-bound protein 2 (GRB2), mRNA
gi|118151353|ref|NM_001078141.1|	7.1	2.39	-1.57081	0.000182976	0.000565539	Bos taurus hypothetical protein LOC777594 (LOC777594), mRNA
gi|164448690|ref|NM_001035295.2|	11.67	3.93	-1.5702	1.45575e-06	6.21287e-06	Bos taurus RAD18 homolog (S. cerevisiae) (RAD18), mRNA
gi|115495516|ref|NM_001075923.1|	11.67	3.93	-1.5702	1.45575e-06	6.20992e-06	Bos taurus ectonucleotide pyrophosphatase/phosphodiesterase 3 (ENPP3), mRNA
gi|83721980|ref|NM_001015588.2|	11.67	3.93	-1.5702	1.45575e-06	6.20697e-06	Bos taurus methylmalonic aciduria (cobalamin deficiency) cblC type, with homocystinuria (MMACHC), mRNA
gi|118151297|ref|NM_001078113.1|	6.59	2.22	-1.56972	0.000315598	0.000931252	Bos taurus hypothetical protein LOC768238 (LOC768238), mRNA
gi|115496579|ref|NM_001075337.1|	10.65	3.59	-1.5688	4.22638e-06	1.66828e-05	Bos taurus DnaJ (Hsp40) homolog, subfamily C, member 2 (DNAJC2), mRNA
gi|56119093|ref|NM_001007809.1|	53.26	17.96	-1.56827	4.20472e-25	7.54332e-24	Bos taurus hydroxysteroid (17-beta) dehydrogenase 4 (HSD17B4), mRNA
gi|136256312|ref|NM_174448.3|	93.84	31.65	-1.568	5.31748e-43	1.87426e-41	Bos taurus RAP1A, member of RAS oncogene family (RAP1A), mRNA
gi|118151301|ref|NM_001078115.1|	50.22	16.94	-1.56783	9.32284e-24	1.5604e-22	Bos taurus p53 and DNA-damage regulated 1 (PDRG1), mRNA
gi|114051214|ref|NM_001046582.1|	17.25	5.82	-1.56751	4.3496e-09	2.50283e-08	Bos taurus phosphatidylinositol transfer protein, alpha (PITPNA), mRNA
gi|126165217|ref|NM_001081734.1|	12.68	4.28	-1.56687	5.0311e-07	2.2896e-06	Bos taurus molybdenum cofactor synthesis 3 (MOCS3), mRNA
gi|94966979|ref|NM_001040600.1|	7.61	2.57	-1.56613	0.000106311	0.000341868	Bos taurus F-box and leucine-rich repeat protein 12 (FBXL12), mRNA
gi|115497071|ref|NM_001076393.1|	12.17	4.11	-1.56612	8.55474e-07	3.7599e-06	Bos taurus eukaryotic translation initiation factor 1A domain containing (EIF1AD), mRNA
gi|164420730|ref|NM_001035283.2|	256.83	86.9	-1.56339	4.00956e-114	3.87505e-112	Bos taurus transaldolase 1 (TALDO1), mRNA
gi|156120674|ref|NM_001102014.1|	40.41	13.68	-1.56264	2.58104e-19	3.48848e-18	Bos taurus rhomboid, veinlet-like 2 (Drosophila) (RHBDL2), mRNA
gi|297458496|ref|XM_866688.4|	77.78	26.34	-1.56214	1.00425e-35	2.8207e-34	PREDICTED: Bos taurus hypothetical LOC615008 (LOC615008), mRNA
gi|149642854|ref|NM_001099052.1|	30.77	10.43	-1.56079	4.91632e-15	5.27932e-14	Bos taurus golgi phosphoprotein 3-like (GOLPH3L), mRNA
gi|158262744|ref|NM_001109962.1|	29.76	10.09	-1.56045	1.39046e-14	1.43155e-13	Bos taurus doublecortin-like kinase 1 (DCLK1), mRNA
gi|83715991|ref|NM_001037815.1|	48.36	16.42	-1.55836	9.81144e-23	1.56357e-21	Bos taurus coatomer protein complex, subunit gamma (COPG), mRNA
gi|114052636|ref|NM_001045890.1|	48.86	16.59	-1.55834	5.85188e-23	9.42593e-22	Bos taurus phosphatidic acid phosphatase type 2C (PPAP2C), mRNA
gi|158519808|ref|NM_001110088.1|	211.69	72.02	-1.55548	1.03481e-93	8.15869e-92	Bos taurus synaptophysin-like 1 (SYPL1), mRNA
gi|77735938|ref|NM_001034494.1|	68.65	23.44	-1.55029	2.115e-31	5.01573e-30	Bos taurus proliferating cell nuclear antigen (PCNA), mRNA
gi|115497495|ref|NM_001075571.1|	13.02	4.45	-1.54885	4.45534e-07	2.04205e-06	Bos taurus AIG2-like domain 1 (A2LD1), mRNA
gi|77736090|ref|NM_001034572.1|	91.98	31.48	-1.54688	2.17186e-41	7.2032e-40	Bos taurus prohibitin (PHB), mRNA
gi|115496415|ref|NM_001076003.1|	54.95	18.82	-1.54585	2.35626e-25	4.2784e-24	Bos taurus sepiapterin reductase (7,8-dihydrobiopterin:NADP+ oxidoreductase) (SPR), mRNA
gi|156523173|ref|NM_001102531.1|	20.46	7.01	-1.54532	2.4853e-10	1.62221e-09	Bos taurus RAP2B, member of RAS oncogene family (RAP2B), mRNA
gi|156602645|ref|NM_174076.3|	265.96	91.18	-1.54442	4.6259e-116	4.56897e-114	Bos taurus glutathione peroxidase 1 (GPX1), mRNA
gi|115496739|ref|NM_001076028.1|	30.94	10.61	-1.54405	6.52844e-15	6.91953e-14	Bos taurus deoxyribose-phosphate aldolase (putative) (DERA), mRNA
gi|164518999|ref|NM_001113296.1|	40.41	13.86	-1.54379	5.11622e-19	6.82264e-18	Bos taurus ribonucleotide reductase M1 (RRM1), mRNA
gi|66792867|ref|NM_001024541.1|	832.54	285.67	-1.54317	0	0	Bos taurus ribosomal protein S15 (RPS15), mRNA
gi|115749596|ref|NM_001075376.1|	27.39	9.41	-1.54138	2.48872e-13	2.26632e-12	Bos taurus adaptor-related protein complex 3, sigma 2 subunit (AP3S2), mRNA
gi|148540297|ref|NM_001098461.1|	8.96	3.08	-1.54057	3.18166e-05	0.000110926	Bos taurus solute carrier family 6 (amino acid transporter), member 14 (SLC6A14), mRNA
gi|160333190|ref|NM_001034730.2|	35.34	12.15	-1.54035	9.10696e-17	1.08272e-15	Bos taurus mediator complex subunit 17 (MED17), mRNA
gi|62751607|ref|NM_001015584.1|	25.87	8.9	-1.5394	1.18748e-12	9.72048e-12	Bos taurus WD repeat domain 77 (WDR77), mRNA
gi|194687313|ref|XM_001253145.2|	15.89	5.47	-1.53851	2.80476e-08	1.49609e-07	PREDICTED: Bos taurus zinc finger, CCHC domain containing 10-like (LOC784999), partial mRNA
gi|297480929|ref|XM_002691713.1|	6.93	2.39	-1.53584	0.000277182	0.000823846	PREDICTED: Bos taurus ATP-binding cassette, sub-family A (ABC1), member 2 (ABCA2), mRNA
gi|115496753|ref|NM_001075316.1|	14.37	4.96	-1.53465	1.3657e-07	6.74447e-07	Bos taurus selenophosphate synthetase 1 (SEPHS1), mRNA
gi|76253708|ref|NM_174345.3|	1173.23	405.08	-1.53421	0	0	Bos taurus heat shock 70kDa protein 8 (HSPA8), mRNA
gi|149642640|ref|NM_001099150.1|	84.71	29.25	-1.5341	8.51026e-38	2.53279e-36	Bos taurus D-dopachrome tautomerase (DDT), mRNA
gi|126012491|ref|NM_001034371.2|	7.44	2.57	-1.53353	0.000160897	0.000502656	Bos taurus FAD-dependent oxidoreductase domain containing 1 (FOXRED1), mRNA
gi|157279972|ref|NM_001105032.1|	27.73	9.58	-1.53335	2.20526e-13	2.02667e-12	Bos taurus zinc finger protein 705A (ZNF705A), mRNA
gi|215276975|ref|NM_001075432.2|	20.29	7.01	-1.53328	3.7135e-10	2.38237e-09	Bos taurus asparagine-linked glycosylation 6, alpha-1,3-glucosyltransferase homolog (S. cerevisiae) (ALG6), mRNA
gi|154152084|ref|NM_001100340.1|	21.3	7.36	-1.53308	1.30372e-10	8.75775e-10	Bos taurus praja ring finger 2 (PJA2), mRNA
gi|123959763|ref|NM_001080735.1|	37.54	13	-1.52992	1.51146e-17	1.86864e-16	Bos taurus transcription termination factor, RNA polymerase II (TTF2), mRNA
gi|77735674|ref|NM_001034363.1|	321.42	111.36	-1.52923	7.33164e-138	9.02696e-136	Bos taurus RNA binding motif (RNP1, RRM) protein 3 (RBM3), mRNA
gi|75812925|ref|NM_001033611.1|	64.08	22.24	-1.52672	8.43162e-29	1.77064e-27	Bos taurus uncoupling protein 2 (mitochondrial, proton carrier) (UCP2), nuclear gene encoding mitochondrial protein, mRNA
gi|157954048|ref|NM_001109791.1|	17.25	5.99	-1.52597	8.64568e-09	4.8446e-08	Bos taurus absent in melanoma 1-like (AIM1L), mRNA
gi|139948902|ref|NM_001083703.1|	38.89	13.51	-1.52537	4.74988e-18	6.02143e-17	Bos taurus ring finger protein 185 (RNF185), mRNA
gi|77736286|ref|NM_001034671.1|	42.27	14.71	-1.52284	1.88386e-19	2.55773e-18	Bos taurus calmodulin-like 4 (CALML4), mRNA
gi|134085638|ref|NM_001083419.1|	14.71	5.13	-1.51977	1.20407e-07	5.98905e-07	Bos taurus LY6/PLAUR domain containing 3 (LYPD3), mRNA
gi|83035114|ref|NM_001037619.1|	68.14	23.78	-1.51875	2.66484e-30	6.0029e-29	Bos taurus general transcription factor IIA, 2, 12kDa (GTF2A2), mRNA
gi|115496633|ref|NM_001075328.1|	19.11	6.67	-1.51857	1.57911e-09	9.50637e-09	Bos taurus translocase of outer mitochondrial membrane 70 homolog A (S. cerevisiae) (TOMM70A), nuclear gene encoding mitochondrial protein, mRNA
gi|153792761|ref|NM_001099699.1|	19.11	6.67	-1.51857	1.57911e-09	9.5e-09	Bos taurus chromosome 19 open reading frame 52 ortholog (C7H19ORF52), mRNA
gi|87196513|ref|NM_001034668.2|	86.23	30.11	-1.51795	6.91646e-38	2.07217e-36	Bos taurus MHC class II antigen (BLA-DQB), mRNA
gi|77735778|ref|NM_001034416.1|	57.82	20.19	-1.51793	6.07538e-26	1.13761e-24	Bos taurus IMP (inosine 5'-monophosphate) dehydrogenase 2 (IMPDH2), mRNA
gi|76253869|ref|NM_001015631.2|	13.7	4.79	-1.51608	3.46518e-07	1.61206e-06	Bos taurus chromosome 22 open reading frame 28 ortholog (C5H22orf28), mRNA
gi|148230028|ref|NM_001034322.2|	168.57	59.02	-1.51407	3.72312e-72	2.29201e-70	Bos taurus FK506 binding protein 4, 59kDa (FKBP4), mRNA
gi|153792752|ref|NM_001046074.2|	39.06	13.68	-1.51362	6.23472e-18	7.83744e-17	Bos taurus v-myc myelocytomatosis viral oncogene homolog (avian) (MYC), mRNA
gi|77736332|ref|NM_001034694.1|	95.19	33.36	-1.51269	1.90409e-41	6.3385e-40	Bos taurus COP9 constitutive photomorphogenic homolog subunit 4 (Arabidopsis) (COPS4), mRNA
gi|147899190|ref|NM_001097994.1|	16.57	5.82	-1.50948	2.18122e-08	1.17464e-07	Bos taurus chromosome 9 open reading frame 156 ortholog (C8H9ORF156), mRNA
gi|134085345|ref|NM_001015569.2|	23.84	8.38	-1.50836	1.87245e-11	1.34529e-10	Bos taurus lon peptidase 1, mitochondrial (LONP1), nuclear gene encoding mitochondrial protein, mRNA
gi|84370098|ref|NM_001038534.1|	11.16	3.93	-1.50574	4.92532e-06	1.92055e-05	Bos taurus ribonuclease H2, subunit A (RNASEH2A), mRNA
gi|84000056|ref|NM_001038039.1|	7.78	2.74	-1.50559	0.000140851	0.000442337	Bos taurus centrin 4 (CETN4), mRNA
gi|84992994|ref|NM_001025350.2|	41.76	14.71	-1.50532	6.13842e-19	8.1495e-18	Bos taurus splicing factor 3b, subunit 5, 10kDa (SF3B5), mRNA
gi|114052594|ref|NM_001046316.1|	18.43	6.5	-1.50354	3.96954e-09	2.2959e-08	Bos taurus lectin, galactoside-binding, soluble, 3 binding protein (LGALS3BP), mRNA
gi|78050078|ref|NM_001035056.1|	53.77	18.99	-1.50156	7.28134e-24	1.22786e-22	Bos taurus transmembrane protein 111 (TMEM111), mRNA
gi|156523207|ref|NM_001102548.1|	31.96	11.29	-1.50122	8.82286e-15	9.25319e-14	Bos taurus ligase I, DNA, ATP-dependent (LIG1), mRNA
gi|155372048|ref|NM_001101161.1|	28.07	9.92	-1.50062	3.79712e-13	3.36573e-12	Bos taurus CCR4-NOT transcription complex, subunit 6 (CNOT6), mRNA
gi|114051767|ref|NM_001046426.1|	7.27	2.57	-1.50019	0.000242302	0.000729585	Bos taurus tudor domain containing 3 (TDRD3), mRNA
gi|154152020|ref|NM_001100327.1|	45.48	16.08	-1.49996	2.15136e-20	3.06927e-19	Bos taurus receptor-interacting serine-threonine kinase 4 (RIPK4), mRNA
gi|157427813|ref|NM_001105344.1|	17.42	6.16	-1.49974	1.13404e-08	6.28405e-08	Bos taurus CD8b molecule (CD8B), mRNA
gi|118151121|ref|NM_001078015.1|	20.8	7.36	-1.49881	4.29808e-10	2.73786e-09	Bos taurus estrogen receptor binding site associated, antigen, 9 (EBAG9), mRNA
gi|297468417|ref|XM_002705970.1|	51.23	18.13	-1.49861	9.59706e-23	1.53485e-21	PREDICTED: Bos taurus hypothetical protein LOC100335409 (LOC100335409), mRNA
gi|157428009|ref|NM_001105443.1|	13.53	4.79	-1.49806	5.16666e-07	2.34772e-06	Bos taurus zinc and ring finger 2 (ZNRF2), mRNA
gi|115497093|ref|NM_001076396.1|	40.07	14.2	-1.49663	4.28434e-18	5.44663e-17	Bos taurus pyrophosphatase (inorganic) 2 (PPA2), nuclear gene encoding mitochondrial protein, mRNA
gi|269315853|ref|NM_001167904.1|	26.55	9.41	-1.49645	1.80765e-12	1.44935e-11	Bos taurus polymerase (DNA-directed), delta 3, accessory subunit (POLD3), mRNA
gi|157785574|ref|NM_001105648.1|	94.51	33.53	-1.49501	1.74662e-40	5.60666e-39	Bos taurus ectonucleoside triphosphate diphosphohydrolase 2 (ENTPD2), mRNA
gi|115496401|ref|NM_001075356.1|	22.66	8.04	-1.49488	7.88608e-11	5.40245e-10	Bos taurus glucosamine-6-phosphate deaminase 2 (GNPDA2), mRNA
gi|31341810|ref|NM_181031.2|	128.67	45.67	-1.49436	1.89103e-54	8.67173e-53	Bos taurus protein phosphatase 2, catalytic subunit, alpha isozyme (PPP2CA), mRNA
gi|297459886|ref|XM_001251870.3|	19.27	6.84	-1.49429	2.06608e-09	1.23061e-08	PREDICTED: Bos taurus Regulator of microtubule dynamics protein 2-like (LOC783226), mRNA
gi|31341917|ref|NM_174465.2|	60.7	21.55	-1.49401	1.52307e-26	2.91885e-25	Bos taurus SEC11 homolog A (S. cerevisiae) (SEC11A), mRNA
gi|262205551|ref|NM_001166617.1|	22.15	7.87	-1.49287	1.32912e-10	8.9084e-10	Bos taurus SLU7 splicing factor homolog (S. cerevisiae) (SLU7), mRNA
gi|77736292|ref|NM_001034674.1|	956.48	340.07	-1.4919	0	0	Bos taurus ribosomal protein L14 (RPL14), mRNA
gi|114051270|ref|NM_001046036.1|	27.9	9.92	-1.49185	5.6213e-13	4.84878e-12	Bos taurus DIM1 dimethyladenosine transferase 1-like (S. cerevisiae) (DIMT1L), mRNA
gi|84370036|ref|NM_001038506.1|	77.44	27.54	-1.49155	2.37668e-33	6.10331e-32	Bos taurus mitochondrial ribosomal protein L20 (MRPL20), nuclear gene encoding mitochondrial protein, mRNA
gi|84370188|ref|NM_001038576.1|	9.13	3.25	-1.49018	4.1836e-05	0.000143246	Bos taurus apoptosis-inducing, TAF9-like domain 1 (APITD1), mRNA
gi|122692384|ref|NM_001080343.1|	33.14	11.8	-1.48979	4.07346e-15	4.40051e-14	Bos taurus zinc finger, matrin type 2 (ZMAT2), mRNA
gi|77735428|ref|NM_001034235.1|	166.71	59.36	-1.48978	9.93714e-70	5.95433e-68	Bos taurus proteasome (prosome, macropain) subunit, alpha type, 3 (PSMA3), mRNA
gi|134085338|ref|NM_175805.3|	14.88	5.3	-1.48931	1.57512e-07	7.67743e-07	Bos taurus farnesyltransferase, CAAX box, beta (FNTB), mRNA
gi|84370184|ref|NM_001038573.1|	38.89	13.86	-1.48847	1.78067e-17	2.18642e-16	Bos taurus smu-1 suppressor of mec-8 and unc-52 homolog (C. elegans) (SMU1), mRNA
gi|122692550|ref|NM_001080266.1|	14.37	5.13	-1.48603	2.66958e-07	1.26285e-06	Bos taurus cell division cycle 23 homolog (S. cerevisiae) (CDC23), mRNA
gi|114051909|ref|NM_001045955.1|	8.62	3.08	-1.48476	7.16342e-05	0.000236188	Bos taurus RNA binding motif protein 19 (RBM19), mRNA
gi|114051236|ref|NM_001046136.1|	8.62	3.08	-1.48476	7.16342e-05	0.000236101	Bos taurus ATP-binding cassette, sub-family F (GCN20), member 2 (ABCF2), nuclear gene encoding mitochondrial protein, mRNA
gi|114052195|ref|NM_001046364.1|	53.09	18.99	-1.4832	3.45392e-23	5.65461e-22	Bos taurus BUD31 homolog (S. cerevisiae) (BUD31), mRNA
gi|88319947|ref|NM_001015652.2|	16.74	5.99	-1.48267	2.84608e-08	1.51544e-07	Bos taurus chromosome 15 open reading frame 44 ortholog (C10H15orf44), mRNA
gi|75832133|ref|NM_001025342.2|	88.43	31.65	-1.48233	1.58283e-37	4.64919e-36	Bos taurus ribosomal protein S13 (RPS13), mRNA
gi|31341035|ref|NM_174813.2|	46.33	16.59	-1.48163	2.16998e-20	3.09093e-19	Bos taurus ubiquinol-cytochrome c reductase, Rieske iron-sulfur polypeptide 1 (UQCRFS1), nuclear gene encoding mitochondrial protein, mRNA
gi|149642938|ref|NM_001098988.1|	193.26	69.28	-1.48003	8.956e-80	5.96271e-78	Bos taurus NIMA (never in mitosis gene a)-related kinase 6 (NEK6), mRNA
gi|155372132|ref|NM_001101206.1|	16.23	5.82	-1.47957	4.81428e-08	2.49687e-07	Bos taurus Yip1 domain family, member 6 (YIPF6), mRNA
gi|297488022|ref|XM_002696601.1|	53.43	19.16	-1.47955	3.03904e-23	4.98447e-22	PREDICTED: Bos taurus zinc finger, AN1-type domain 6-like (LOC100336929), mRNA
gi|115496303|ref|NM_001076325.1|	18.6	6.67	-1.47954	5.16892e-09	2.94412e-08	Bos taurus pallidin homolog (mouse) (PLDN), mRNA
gi|77735980|ref|NM_001034517.1|	65.77	23.61	-1.47803	3.24294e-28	6.66992e-27	Bos taurus hepatitis B virus x interacting protein (HBXIP), mRNA
gi|112817611|ref|NM_001015514.2|	78.62	28.23	-1.47767	2.1067e-33	5.4411e-32	Bos taurus ets variant 6 (ETV6), mRNA
gi|77736418|ref|NM_001034737.1|	54.27	19.5	-1.47668	1.59686e-23	2.65298e-22	Bos taurus actin related protein 2/3 complex, subunit 5-like (ARPC5L), mRNA
gi|115496176|ref|NM_001075496.1|	19.95	7.18	-1.47433	1.59003e-09	9.55931e-09	Bos taurus hypothetical protein LOC511120 (FAM40A), mRNA
gi|118151043|ref|NM_001077975.1|	7.61	2.74	-1.47372	0.000210972	0.000643877	Bos taurus topoisomerase (DNA) III alpha (TOP3A), mRNA
gi|116004102|ref|NM_001076945.1|	46.5	16.76	-1.47221	2.80806e-20	3.98718e-19	Bos taurus stearoyl-CoA desaturase 5 (SCD5), mRNA
gi|29135328|ref|NM_177516.1|	158.43	57.13	-1.47153	3.63006e-65	1.98945e-63	Bos taurus glutathione S-transferase pi 1 (GSTP1), mRNA
gi|148229196|ref|NM_001098150.1|	41.26	14.88	-1.47137	3.78328e-18	4.8508e-17	Bos taurus pleckstrin homology domain containing, family F (with FYVE domain) member 2 (PLEKHF2), mRNA
gi|114052766|ref|NM_001046293.1|	17.08	6.16	-1.47131	2.4923e-08	1.33736e-07	Bos taurus Paf1, RNA polymerase II associated factor, homolog (S. cerevisiae) (PAF1), mRNA
gi|77735508|ref|NM_001034277.1|	60.7	21.9	-1.47077	5.54936e-26	1.04129e-24	Bos taurus serine/arginine-rich splicing factor 7 (SRSF7), mRNA
gi|115494961|ref|NM_001075170.1|	14.2	5.13	-1.46886	3.95836e-07	1.83013e-06	Bos taurus MAK16 homolog (S. cerevisiae) (MAK16), mRNA
gi|156120946|ref|NM_001102150.1|	16.57	5.99	-1.46795	4.21332e-08	2.20299e-07	Bos taurus phosphoserine aminotransferase 1 (PSAT1), mRNA
gi|114051973|ref|NM_001046394.1|	51.06	18.47	-1.46701	5.15924e-22	7.94028e-21	Bos taurus zinc finger CCCH-type containing 15 (ZC3H15), mRNA
gi|156523083|ref|NM_001102486.1|	274.58	99.39	-1.46605	5.10246e-111	4.67968e-109	Bos taurus matrin 3 (MATR3), mRNA
gi|156121056|ref|NM_001102205.1|	105.67	38.32	-1.4634	1.04396e-43	3.73828e-42	Bos taurus kinectin 1 (kinesin receptor) (KTN1), mRNA
gi|31340697|ref|NM_178572.2|	8.96	3.25	-1.46306	6.2362e-05	0.000208059	Bos taurus carbonic anhydrase II (CA2), mRNA
gi|95006990|ref|NM_001040474.1|	38.21	13.86	-1.46302	8.38558e-17	9.98273e-16	Bos taurus glutamate-ammonia ligase (GLUL), mRNA
gi|154152004|ref|NM_001100357.1|	11.33	4.11	-1.46294	6.40652e-06	2.46287e-05	Bos taurus DiGeorge syndrome critical region gene 14 (DGCR14), mRNA
gi|31343546|ref|NM_175794.2|	137.63	49.95	-1.46224	2.47132e-56	1.17525e-54	Bos taurus NADH dehydrogenase (ubiquinone) 1 alpha subcomplex, 1, 7.5kDa (NDUFA1), nuclear gene encoding mitochondrial protein, mRNA
gi|156121122|ref|NM_001102239.1|	24.52	8.9	-1.46208	2.7744e-11	1.95886e-10	Bos taurus ring finger protein 111 (RNF111), mRNA
gi|61657917|ref|NM_001012998.2|	32.97	11.97	-1.46173	1.14502e-14	1.19114e-13	Bos taurus capping protein (actin filament) muscle Z-line, alpha 2 (CAPZA2), mRNA
gi|158341677|ref|NM_001109984.1|	15.56	5.65	-1.46152	1.20549e-07	5.99279e-07	Bos taurus ceroid-lipofuscinosis, neuronal 6, late infantile, variant (CLN6), mRNA
gi|87196500|ref|NM_174049.2|	1070.43	389	-1.46035	0	0	Bos taurus enolase 1, (alpha) (ENO1), mRNA
gi|84000292|ref|NM_001038159.1|	15.05	5.47	-1.46015	2.0403e-07	9.79083e-07	Bos taurus cytochrome b5 reductase 4 (CYB5R4), mRNA
gi|297490923|ref|XM_002698498.1|	56.47	20.53	-1.45975	4.9865e-24	8.44043e-23	PREDICTED: Bos taurus hypothetical protein LOC613274 (LOC613274), mRNA
gi|155371826|ref|NM_001101048.1|	136.62	49.78	-1.45653	1.29428e-55	6.05883e-54	Bos taurus frizzled homolog 1 (Drosophila) (FZD1), mRNA
gi|78369644|ref|NM_001035440.1|	292.84	106.74	-1.45601	4.46912e-117	4.46316e-115	Bos taurus SH3 domain binding glutamic acid-rich protein like (SH3BGRL), mRNA
gi|27805840|ref|NM_174295.1|	10.31	3.76	-1.45524	1.85884e-05	6.70973e-05	Bos taurus structural maintenance of chromosomes 3 (SMC3), mRNA
gi|115497487|ref|NM_001076141.1|	57.66	21.04	-1.45444	2.29294e-24	3.95565e-23	Bos taurus catenin (cadherin-associated protein), beta 1, 88kDa (CTNNB1), mRNA
gi|59676555|ref|NM_174135.3|	542.57	198.09	-1.45365	1.00001e-214	1.52341e-212	Bos taurus prolyl 4-hydroxylase, beta polypeptide (P4HB), mRNA
gi|148229734|ref|NM_001097572.1|	18.26	6.67	-1.45293	1.12698e-08	6.24882e-08	Bos taurus thymidine kinase 1, soluble (TK1), mRNA
gi|155371884|ref|NM_001101077.1|	70.67	25.83	-1.45205	1.89344e-29	4.09092e-28	Bos taurus proteasome (prosome, macropain) 26S subunit, non-ATPase, 1 (PSMD1), mRNA
gi|149642720|ref|NM_001099066.1|	54.27	19.84	-1.45174	5.71628e-23	9.24063e-22	Bos taurus solute carrier family 25 (mitochondrial carrier; phosphate carrier), member 24 (SLC25A24), nuclear gene encoding mitochondrial protein, mRNA
gi|77735974|ref|NM_001034514.1|	100.6	36.78	-1.45164	3.2893e-41	1.07899e-39	Bos taurus mitochondrial ribosomal protein S26 (MRPS26), nuclear gene encoding mitochondrial protein, mRNA
gi|62460597|ref|NM_001014953.1|	12.17	4.45	-1.45145	3.28152e-06	1.31789e-05	Bos taurus lectin, mannose-binding 2-like (LMAN2L), mRNA
gi|165973959|ref|NM_001113729.1|	41.59	15.22	-1.45027	6.27068e-18	7.87163e-17	Bos taurus zinc finger protein 771 (ZNF771), mRNA
gi|82697390|ref|NM_001037485.1|	154.71	56.62	-1.45018	2.40012e-62	1.24695e-60	Bos taurus SRA stem-loop-interacting RNA-binding protein (SLIRP), mRNA
gi|114050758|ref|NM_001046003.1|	19.61	7.18	-1.44953	3.45726e-09	2.01125e-08	Bos taurus malignant T cell amplified sequence 1 (MCTS1), mRNA
gi|77735576|ref|NM_001034312.1|	108.38	39.69	-1.44925	3.6707e-44	1.33572e-42	Bos taurus CCR4-NOT transcription complex, subunit 7 (CNOT7), mRNA
gi|84579870|ref|NM_001038686.1|	17.25	6.33	-1.44632	3.21188e-08	1.70214e-07	Bos taurus centromere protein M (CENPM), mRNA
gi|118151009|ref|NM_001077953.1|	151.49	55.6	-1.44607	7.51546e-61	3.81633e-59	Bos taurus ring finger protein 11 (RNF11), mRNA
gi|297459468|ref|XM_607000.5|	20.97	7.7	-1.4454	1.06256e-09	6.4748e-09	PREDICTED: Bos taurus RAB2B protein, transcript variant 1 (RAB2B), mRNA
gi|88319945|ref|NM_176638.4|	49.37	18.13	-1.44526	6.67784e-21	9.80726e-20	Bos taurus caspase 4, apoptosis-related cysteine peptidase (CASP4), mRNA
gi|60592979|ref|NM_001012677.1|	831.36	305.52	-1.44421	0	0	Bos taurus major histocompatibility complex, class II, DR alpha (HLA-DRA), mRNA
gi|78369457|ref|NM_001035310.1|	147.94	54.4	-1.44333	2.6821e-59	1.33926e-57	Bos taurus proteasome (prosome, macropain) subunit, alpha type, 1 (PSMA1), mRNA
gi|77736224|ref|NM_001034637.1|	13.02	4.79	-1.44263	1.68202e-06	7.06777e-06	Bos taurus solute carrier family 35 (CMP-sialic acid transporter), member A1 (SLC35A1), mRNA
gi|31343307|ref|NM_173900.2|	725.35	267.03	-1.44168	7.4382e-283	1.28566e-280	Bos taurus CD9 molecule (CD9), mRNA
gi|139947564|ref|NM_001083792.1|	19.95	7.36	-1.43861	3.01558e-09	1.76574e-08	Bos taurus tetratricopeptide repeat domain 9C (TTC9C), mRNA
gi|41386714|ref|NM_174830.1|	46.83	17.28	-1.43833	8.73914e-20	1.20842e-18	Bos taurus eukaryotic translation initiation factor 6 (EIF6), mRNA
gi|115497605|ref|NM_001076478.1|	10.65	3.93	-1.43825	1.61437e-05	5.88163e-05	Bos taurus proteasome (prosome, macropain) inhibitor subunit 1 (PI31) (PSMF1), mRNA
gi|195539536|ref|NM_001130766.1|	8.79	3.25	-1.43542	9.25532e-05	0.000300856	Bos taurus RAD54-like (S. cerevisiae) (RAD54L), mRNA
gi|134085696|ref|NM_001083457.1|	8.79	3.25	-1.43542	9.25532e-05	0.000300748	Bos taurus ATP-binding cassette, sub-family F (GCN20), member 3 (ABCF3), mRNA
gi|125630664|ref|NM_001081515.1|	22.66	8.38	-1.43513	2.85274e-10	1.85129e-09	Bos taurus dual-specificity tyrosine-(Y)-phosphorylation regulated kinase 1B (DYRK1B), mRNA
gi|139949110|ref|NM_001083769.1|	44.81	16.59	-1.43351	6.83834e-19	9.03868e-18	Bos taurus interferon regulatory factor 8 (IRF8), mRNA
gi|28372480|ref|NM_175712.1|	89.61	33.19	-1.43291	3.25342e-36	9.31266e-35	Bos taurus C-terminal binding protein 2 (CTBP2), mRNA
gi|114051078|ref|NM_001046218.1|	32.8	12.15	-1.43274	3.1578e-14	3.1466e-13	Bos taurus SMAD family member 2 (SMAD2), mRNA
gi|156120882|ref|NM_001102118.1|	22.15	8.21	-1.43185	4.7989e-10	3.0375e-09	Bos taurus DEAD (Asp-Glu-Ala-Asp) box polypeptide 20 (DDX20), mRNA
gi|134085921|ref|NM_001083526.1|	88.09	32.67	-1.43101	1.50849e-35	4.17178e-34	Bos taurus MOB1, Mps One Binder kinase activator-like 3 (yeast) (MOBKL3), mRNA
gi|94966848|ref|NM_001040522.1|	162.32	60.21	-1.43077	4.7719e-64	2.52293e-62	Bos taurus heterogeneous nuclear ribonucleoprotein A/B (HNRNPAB), mRNA
gi|134085865|ref|NM_001083438.1|	13.36	4.96	-1.42951	1.46163e-06	6.22909e-06	Bos taurus ubiquitin-like modifier activating enzyme 6 (UBA6), mRNA
gi|62751981|ref|NM_001015566.1|	124.27	46.19	-1.42783	2.59754e-49	1.03304e-47	Bos taurus proteasome (prosome, macropain) subunit, alpha type, 5 (PSMA5), mRNA
gi|115495818|ref|NM_001075455.1|	188.69	70.14	-1.42771	5.97964e-74	3.78486e-72	Bos taurus vacuolar protein sorting 26 homolog A (S. pombe) (VPS26A), mRNA
gi|115495844|ref|NM_001075509.1|	24.85	9.24	-1.42728	4.5607e-11	3.17764e-10	Bos taurus transcription factor AP-2 gamma (activating enhancer binding protein 2 gamma) (TFAP2C), mRNA
gi|164414731|ref|NM_001113234.1|	68.98	25.66	-1.42666	4.4857e-28	9.16306e-27	Bos taurus anaphase promoting complex subunit 13 (ANAPC13), mRNA
gi|297461635|ref|XM_002701734.1|	9.64	3.59	-1.42505	4.68902e-05	0.000159459	PREDICTED: Bos taurus coiled-coil domain containing 117-like (LOC100336027), mRNA
gi|118601791|ref|NM_001079597.1|	9.64	3.59	-1.42505	4.68902e-05	0.000159398	Bos taurus NUAK family, SNF1-like kinase, 2 (NUAK2), mRNA
gi|116004446|ref|NM_001077114.1|	62.9	23.44	-1.42409	1.12805e-25	2.07765e-24	Bos taurus HIG1 domain family, member 1D (HIGD1D), mRNA
gi|75812923|ref|NM_001033614.1|	1630.76	608.3	-1.42269	0	0	Bos taurus ribosomal protein S18 (RPS18), mRNA
gi|125630678|ref|NM_001081526.1|	61.38	22.92	-1.42116	5.24354e-25	9.35098e-24	Bos taurus protein-L-isoaspartate (D-aspartate) O-methyltransferase domain containing 1 (PCMTD1), mRNA
gi|118150775|ref|NM_001077831.1|	54.95	20.53	-1.42039	1.51988e-22	2.39661e-21	Bos taurus cytochrome c oxidase subunit VIa polypeptide 1 (COX6A1), nuclear gene encoding mitochondrial protein, mRNA
gi|156120330|ref|NM_001101841.1|	216.08	80.74	-1.42021	9.32008e-84	6.44376e-82	Bos taurus RNA binding protein S1, serine-rich domain (RNPS1), mRNA
gi|115496277|ref|NM_001075739.1|	10.99	4.11	-1.41898	1.39915e-05	5.14128e-05	Bos taurus spermatid perinuclear RNA binding protein (STRBP), mRNA
gi|156523089|ref|NM_001102489.1|	9.13	3.42	-1.41662	8.00308e-05	0.000262333	Bos taurus SDA1 domain containing 1 (SDAD1), mRNA
gi|148229349|ref|NM_001078150.2|	18.26	6.84	-1.41662	2.11584e-08	1.14286e-07	Bos taurus leucine rich repeat containing 17 (LRRC17), mRNA
gi|297463177|ref|XM_002702500.1|	76.25	28.57	-1.41624	1.51451e-30	3.43747e-29	PREDICTED: Bos taurus Ras-GTPase-activating protein SH3-domain-binding protein-like (LOC100335573), mRNA
gi|118151327|ref|NM_001078131.1|	10.48	3.93	-1.41504	2.38024e-05	8.45931e-05	Bos taurus nuclear receptor binding factor 2 (NRBF2), mRNA
gi|31341407|ref|NM_176665.2|	64.76	24.29	-1.41474	3.91762e-26	7.38188e-25	Bos taurus Sjogren syndrome antigen B (autoantigen La) (SSB), mRNA
gi|262205465|ref|NM_001166606.1|	30.1	11.29	-1.41472	6.09946e-13	5.2361e-12	Bos taurus protein C16orf88 homolog (TSG118), mRNA
gi|115497281|ref|NM_001075637.1|	28.74	10.78	-1.4147	1.96921e-12	1.57187e-11	Bos taurus high-mobility group 20A (HMG20A), mRNA
gi|77736601|ref|NM_001034809.1|	43.28	16.25	-1.41326	5.92876e-18	7.47373e-17	Bos taurus calcyclin binding protein (CACYBP), mRNA
gi|77736424|ref|NM_001034740.1|	63.74	23.95	-1.41217	1.0898e-25	2.01132e-24	Bos taurus N(alpha)-acetyltransferase 38, NatC auxiliary subunit (NAA38), mRNA
gi|27806560|ref|NM_174100.1|	23.67	8.9	-1.41118	1.88098e-10	1.24219e-09	Bos taurus lactate dehydrogenase B (LDHB), mRNA
gi|157427953|ref|NM_001105414.1|	13.19	4.96	-1.41103	2.14714e-06	8.86879e-06	Bos taurus FYN binding protein (FYB), mRNA
gi|31343092|ref|NM_173991.2|	430.3	162	-1.40935	4.87712e-163	6.26222e-161	Bos taurus apolipoprotein E (APOE), mRNA
gi|77735838|ref|NM_001034446.1|	12.68	4.79	-1.40446	3.6373e-06	1.44783e-05	Bos taurus sideroflexin 2 (SFXN2), mRNA
gi|115496259|ref|NM_001075147.1|	16.74	6.33	-1.40302	1.01359e-07	5.08379e-07	Bos taurus chemokine (C-C motif) ligand 4 (CCL4), mRNA
gi|157427819|ref|NM_001105347.1|	15.39	5.82	-1.4029	3.33106e-07	1.55288e-06	Bos taurus INO80 complex subunit B (INO80B), mRNA
gi|114051502|ref|NM_001046162.1|	32.12	12.15	-1.40252	1.43049e-13	1.34631e-12	Bos taurus dehydrogenase/reductase (SDR family) member 7 (DHRS7), mRNA
gi|139948581|ref|NM_001083750.1|	42.95	16.25	-1.40222	1.25389e-17	1.55233e-16	Bos taurus polymerase (RNA) III (DNA directed) polypeptide A, 155kDa (POLR3A), mRNA
gi|167583517|ref|NM_001114511.1|	50.55	19.16	-1.39961	1.93577e-20	2.7705e-19	Bos taurus transmembrane protein 167A (TMEM167A), mRNA
gi|114051859|ref|NM_001045963.1|	9.47	3.59	-1.39938	6.90554e-05	0.000228524	Bos taurus chimerin (chimaerin) 2 (CHN2), mRNA
gi|84000098|ref|NM_001038057.1|	8.12	3.08	-1.39855	0.000233928	0.000706026	Bos taurus potassium channel tetramerisation domain containing 13 (KCTD13), mRNA
gi|77404433|ref|NM_001034035.1|	56.81	21.55	-1.39846	9.65206e-23	1.5409e-21	Bos taurus hypoxanthine phosphoribosyltransferase 1 (HPRT1), mRNA
gi|297489008|ref|XM_002697250.1|	29.76	11.29	-1.39833	1.29357e-12	1.05218e-11	PREDICTED: Bos taurus PTK7 protein tyrosine kinase 7 (PTK7), mRNA
gi|75832076|ref|NM_175783.3|	238.06	90.32	-1.39821	5.52504e-90	4.10405e-88	Bos taurus NADH dehydrogenase (ubiquinone) 1 beta subcomplex, 9, 22kDa (NDUFB9), nuclear gene encoding mitochondrial protein, mRNA
gi|84000358|ref|NM_001038192.1|	12.17	4.62	-1.39736	6.16458e-06	2.37697e-05	Bos taurus three prime histone mRNA exonuclease 1 (THEX1), mRNA
gi|139947550|ref|NM_001083765.1|	14.88	5.65	-1.39705	5.6254e-07	2.52932e-06	Bos taurus RMI1, RecQ mediated genome instability 1, homolog (S. cerevisiae) (MGC140340), mRNA
gi|73853759|ref|NM_174717.2|	125.63	47.73	-1.39621	3.16166e-48	1.23552e-46	Bos taurus ATP synthase, H+ transporting, mitochondrial Fo complex, subunit F6 (ATP5J), nuclear gene encoding mitochondrial protein, mRNA
gi|114051531|ref|NM_001046586.1|	11.67	4.45	-1.39093	1.04532e-05	3.89524e-05	Bos taurus cytokine inducible SH2-containing protein (CISH), mRNA
gi|118151153|ref|NM_001078031.1|	11.67	4.45	-1.39093	1.04532e-05	3.89363e-05	Bos taurus transmembrane protein 168 (TMEM168), mRNA
gi|166795318|ref|NM_001114192.1|	117	44.65	-1.38978	9.83074e-45	3.60648e-43	Bos taurus heat shock 70kDa protein 4 (HSPA4), mRNA
gi|77736260|ref|NM_001034658.1|	8.96	3.42	-1.3895	0.000117782	0.000375667	Bos taurus WD repeat domain 89 (WDR89), mRNA
gi|95147669|ref|NM_001040493.1|	95.87	36.61	-1.38884	6.42354e-37	1.86844e-35	Bos taurus methionyl aminopeptidase 2 (METAP2), mRNA
gi|94966886|ref|NM_001040543.1|	87.75	33.53	-1.38795	6.66532e-34	1.74659e-32	Bos taurus small nuclear ribonucleoprotein polypeptide G (SNRPG), mRNA
gi|156120532|ref|NM_001101942.1|	13.86	5.3	-1.38686	1.60576e-06	6.7918e-06	Bos taurus origin recognition complex, subunit 2-like (yeast) (ORC2L), mRNA
gi|62751734|ref|NM_001015659.1|	64.76	24.8	-1.38476	2.40196e-25	4.35258e-24	Bos taurus cytokine induced apoptosis inhibitor 1 (CIAPIN1), mRNA
gi|223278399|ref|NM_176609.3|	87.08	33.36	-1.38422	1.60267e-33	4.15125e-32	Bos taurus APEX nuclease (multifunctional DNA repair enzyme) 1 (APEX1), mRNA
gi|156121334|ref|NM_001102346.1|	27.22	10.43	-1.38393	1.70295e-11	1.22842e-10	Bos taurus protein phosphatase 2 (formerly 2A), regulatory subunit B'', alpha (PPP2R3A), mRNA
gi|94966772|ref|NM_001040480.1|	109.73	42.08	-1.38275	9.60676e-42	3.23392e-40	Bos taurus proteasome (prosome, macropain) subunit, beta type, 8 (large multifunctional peptidase 7) (PSMB8), mRNA
gi|297492311|ref|XM_002699432.1|	11.16	4.28	-1.38265	1.77348e-05	6.42226e-05	PREDICTED: Bos taurus v-Ha-ras Harvey rat sarcoma viral oncogene homolog (LOC100298939), mRNA
gi|297469021|ref|XM_001256048.3|	109.22	41.91	-1.38187	1.59643e-41	5.33409e-40	PREDICTED: Bos taurus testin (LOC789240), mRNA
gi|115496693|ref|NM_001076362.1|	188.01	72.19	-1.38094	3.73194e-70	2.25119e-68	Bos taurus biogenesis of lysosomal organelles complex-1, subunit 1 (BLOC1S1), mRNA
gi|115496403|ref|NM_001076334.1|	13.36	5.13	-1.38089	2.71424e-06	1.10437e-05	Bos taurus small nuclear ribonucleoprotein polypeptide C (SNRPC), mRNA
gi|122692422|ref|NM_001080325.1|	38.72	14.88	-1.3797	1.09866e-15	1.22212e-14	Bos taurus tetraspanin 11 (TSPAN11), mRNA
gi|78369403|ref|NM_001035397.1|	25.36	9.75	-1.37908	9.23644e-11	6.28918e-10	Bos taurus exosome component 3 (EXOSC3), mRNA
gi|115497517|ref|NM_001075907.1|	8.45	3.25	-1.37851	0.000201098	0.000616673	Bos taurus WD repeat domain 12 (WDR12), mRNA
gi|103472137|ref|NM_001014863.2|	8.45	3.25	-1.37851	0.000201098	0.000616463	Bos taurus glucose-fructose oxidoreductase domain containing 2 (GFOD2), mRNA
gi|31342385|ref|NM_174300.2|	56.47	21.72	-1.37846	3.68344e-22	5.69824e-21	Bos taurus chemokine (C-X-C motif) ligand 5 (CXCL5), mRNA
gi|139948791|ref|NM_001083682.1|	52.92	20.36	-1.37808	7.22754e-21	1.058e-19	Bos taurus CD2 (cytoplasmic tail) binding protein 2 (CD2BP2), mRNA
gi|123959743|ref|NM_001080727.1|	15.56	5.99	-1.37721	4.2026e-07	1.9341e-06	Bos taurus frataxin (FXN), nuclear gene encoding mitochondrial protein, mRNA
gi|114051208|ref|NM_001046581.1|	67.97	26.17	-1.37698	2.57036e-26	4.86366e-25	Bos taurus churchill domain containing 1 (CHURC1), mRNA
gi|156120720|ref|NM_001102037.1|	10.65	4.11	-1.37364	3.0106e-05	0.000105371	Bos taurus methionyl aminopeptidase 1 (METAP1), mRNA
gi|78369060|ref|NM_001035303.1|	16.4	6.33	-1.37342	2.15328e-07	1.02781e-06	Bos taurus GAR1 ribonucleoprotein homolog (yeast) (GAR1), mRNA
gi|134085867|ref|NM_001083489.1|	59.35	22.92	-1.37264	4.52048e-23	7.33395e-22	Bos taurus COMM domain containing 10 (COMMD10), mRNA
gi|166157452|ref|NM_001025330.2|	96.54	37.29	-1.37234	1.58964e-36	4.56477e-35	Bos taurus membrane-bound transcription factor peptidase, site 1 (MBTPS1), mRNA
gi|77735994|ref|NM_001034524.1|	51.23	19.84	-1.36858	4.82122e-20	6.76024e-19	Bos taurus heat shock 70kDa protein 9 (mortalin) (HSPA9), nuclear gene encoding mitochondrial protein, mRNA
gi|129277531|ref|NM_001082611.1|	108.21	41.91	-1.36847	1.43589e-40	4.64237e-39	Bos taurus antizyme inhibitor 1 (AZIN1), mRNA
gi|114052564|ref|NM_001045896.1|	26.04	10.09	-1.3678	6.91428e-11	4.76576e-10	Bos taurus TNFRSF1A-associated via death domain (TRADD), mRNA
gi|157279880|ref|NM_001104986.1|	22.49	8.72	-1.36688	1.41052e-09	8.52001e-09	Bos taurus single stranded DNA binding protein 3 (SSBP3), mRNA
gi|115497737|ref|NM_001075597.1|	41.42	16.08	-1.36506	1.92802e-16	2.23889e-15	Bos taurus TAF13 RNA polymerase II, TATA box binding protein (TBP)-associated factor, 18kDa (TAF13), mRNA
gi|118150881|ref|NM_001077886.1|	29.08	11.29	-1.36498	5.71506e-12	4.33476e-11	Bos taurus thioredoxin-like 1 (TXNL1), mRNA
gi|153792137|ref|NM_001099702.1|	16.74	6.5	-1.36479	1.85791e-07	8.98272e-07	Bos taurus chromosome 14 open reading frame 169 ortholog (C10H14ORF169), mRNA
gi|115496669|ref|NM_001075326.1|	16.74	6.5	-1.36479	1.85791e-07	8.97789e-07	Bos taurus LTV1 homolog (S. cerevisiae) (LTV1), mRNA
gi|73853765|ref|NM_175825.3|	16.74	6.5	-1.36479	1.85791e-07	8.97307e-07	Bos taurus glutathione S-transferase M1 (GSTM1), mRNA
gi|115494951|ref|NM_001075776.1|	44.47	17.28	-1.36373	1.62302e-17	2.00381e-16	Bos taurus osteopetrosis associated transmembrane protein 1 (OSTM1), mRNA
gi|77736162|ref|NM_001034608.1|	14.54	5.65	-1.3637	1.19486e-06	5.1607e-06	Bos taurus mitochondrial ribosomal protein L18 (MRPL18), nuclear gene encoding mitochondrial protein, mRNA
gi|56710316|ref|NM_001008663.1|	159.78	62.1	-1.36342	9.09436e-59	4.49121e-57	Bos taurus keratin 5 (KRT5), mRNA
gi|114051967|ref|NM_001045948.1|	32.97	12.83	-1.36163	2.45924e-13	2.24403e-12	Bos taurus solute carrier family 25 (mitochondrial carrier; peroxisomal membrane protein, 34kDa), member 17 (SLC25A17), nuclear gene encoding mitochondrial protein, mRNA
gi|114053012|ref|NM_001046239.1|	10.99	4.28	-1.36051	2.5889e-05	9.18635e-05	Bos taurus CD36 antigen like (MGC137452), mRNA
gi|31341591|ref|NM_174589.2|	30.27	11.8	-1.3591	2.55658e-12	2.01389e-11	Bos taurus prostaglandin E receptor 4 (subtype EP4) (PTGER4), mRNA
gi|139949148|ref|NM_001083717.1|	43.45	16.94	-1.35892	4.50314e-17	5.41099e-16	Bos taurus carbonyl reductase 4 (CBR4), mRNA
gi|122692360|ref|NM_001080357.1|	9.64	3.76	-1.3583	8.69188e-05	0.000283876	Bos taurus anaphase promoting complex subunit 10 (ANAPC10), mRNA
gi|77735910|ref|NM_001034480.1|	9.64	3.76	-1.3583	8.69188e-05	0.000283773	Bos taurus translocase of inner mitochondrial membrane 8 homolog A (yeast) (TIMM8A), nuclear gene encoding mitochondrial protein, mRNA
gi|115495354|ref|NM_001075415.1|	82	31.99	-1.358	8.36908e-31	1.93869e-29	Bos taurus solute carrier family 25, member 39 (SLC25A39), mRNA
gi|115495436|ref|NM_001076281.1|	113.11	44.13	-1.35789	7.53938e-42	2.56682e-40	Bos taurus UBA domain containing 1 (UBAC1), mRNA
gi|78369166|ref|NM_001035427.1|	61.38	23.95	-1.35774	1.9128e-23	3.16034e-22	Bos taurus serine incorporator 1 (SERINC1), mRNA
gi|114053302|ref|NM_001046554.1|	487.79	190.56	-1.35601	3.96626e-174	5.24246e-172	Bos taurus non-POU domain containing, octamer-binding (NONO), mRNA
gi|115497059|ref|NM_001076060.1|	24.52	9.58	-1.35586	3.2396e-10	2.09027e-09	Bos taurus thioredoxin-like 4A (TXNL4A), mRNA
gi|115497569|ref|NM_001075576.1|	68.31	26.69	-1.3558	7.21804e-26	1.34318e-24	Bos taurus calcium binding protein P22 (CHP), mRNA
gi|118151329|ref|NM_001078127.1|	186.83	73.04	-1.35497	8.95202e-68	5.19102e-66	Bos taurus tyrosine 3-monooxygenase/tryptophan 5-monooxygenase activation protein, theta polypeptide (YWHAQ), mRNA
gi|114051721|ref|NM_001046078.1|	14.88	5.82	-1.35428	1.02903e-06	4.47888e-06	Bos taurus hypothetical protein LOC511226 (KIAA1826), mRNA
gi|149643030|ref|NM_001099103.1|	20.12	7.87	-1.35419	1.29094e-08	7.1053e-08	Bos taurus hypothetical LOC540019 (MGC159903), mRNA
gi|77736460|ref|NM_001034758.1|	74.73	29.25	-1.35325	4.544e-28	9.2611e-27	Bos taurus isoamyl acetate-hydrolyzing esterase 1 homolog (S. cerevisiae) (IAH1), mRNA
gi|77735582|ref|NM_001034315.1|	116.66	45.67	-1.35299	6.98498e-43	2.45238e-41	Bos taurus adenosylhomocysteinase (AHCY), mRNA
gi|77735646|ref|NM_001034347.1|	54.61	21.38	-1.3529	6.35048e-21	9.37243e-20	Bos taurus histone acetyltransferase 1 (HAT1), mRNA
gi|155371956|ref|NM_001101114.1|	23.16	9.07	-1.35246	1.05138e-09	6.41537e-09	Bos taurus zinc finger, RAN-binding domain containing 1 (ZRANB1), mRNA
gi|115495300|ref|NM_001075939.1|	13.53	5.3	-1.3521	3.3998e-06	1.36113e-05	Bos taurus docking protein 5 (DOK5), mRNA
gi|28461188|ref|NM_175782.1|	18.77	7.36	-1.35065	4.21488e-08	2.20252e-07	Bos taurus lectin, galactoside-binding, soluble, 1 (LGALS1), mRNA
gi|195539532|ref|NM_001130762.1|	10.48	4.11	-1.35043	4.39062e-05	0.000149935	Bos taurus elongation protein 3 homolog (S. cerevisiae) (ELP3), mRNA
gi|78369299|ref|NM_001035404.1|	8.28	3.25	-1.34919	0.000294328	0.000872212	Bos taurus SAM domain, SH3 domain and nuclear localization signals 1 (SAMSN1), mRNA
gi|31343539|ref|NM_175785.2|	37.03	14.54	-1.34867	1.32575e-14	1.36964e-13	Bos taurus ATPase, Ca++ transporting, type 2C, member 1 (ATP2C1), mRNA
gi|77735834|ref|NM_001034444.1|	19.61	7.7	-1.34866	2.16488e-08	1.16794e-07	Bos taurus coiled-coil domain containing 115 (CCDC115), mRNA
gi|77735436|ref|NM_001034241.1|	19.61	7.7	-1.34866	2.16488e-08	1.16724e-07	Bos taurus UTP14, U3 small nucleolar ribonucleoprotein, homolog A (yeast) (UTP14A), mRNA
gi|155372278|ref|NM_001101282.1|	9.13	3.59	-1.34663	0.000147838	0.000463307	Bos taurus phosphotriesterase related (PTER), mRNA
gi|156121278|ref|NM_001102317.1|	110.92	43.62	-1.34646	1.45998e-40	4.70334e-39	Bos taurus catechol-O-methyltransferase (COMT), mRNA
gi|77736358|ref|NM_001034707.1|	42.61	16.76	-1.34617	1.55317e-16	1.81769e-15	Bos taurus regulator of G-protein signaling 5 (RGS5), mRNA
gi|73853763|ref|NM_175818.3|	187.17	73.73	-1.34403	4.37908e-67	2.47542e-65	Bos taurus NADH dehydrogenase (ubiquinone) 1 beta subcomplex, 10, 22kDa (NDUFB10), nuclear gene encoding mitochondrial protein, mRNA
gi|156120752|ref|NM_001102053.1|	13.02	5.13	-1.3437	5.73656e-06	2.21955e-05	Bos taurus KN motif and ankyrin repeat domains 4 (KANK4), mRNA
gi|134085854|ref|NM_001083435.1|	35.17	13.86	-1.34342	7.10004e-14	6.95154e-13	Bos taurus bridging integrator 2 (BIN2), mRNA
gi|164450482|ref|NM_174428.3|	32.12	12.66	-1.34319	8.52114e-13	7.15776e-12	Bos taurus polymerase (DNA directed), delta 2, regulatory subunit 50kDa (POLD2), mRNA
gi|115496070|ref|NM_001075980.1|	183.79	72.53	-1.34141	1.04014e-65	5.77087e-64	Bos taurus transmembrane 4 L six family member 1 (TM4SF1), mRNA
gi|84370038|ref|NM_001038504.1|	13.86	5.47	-1.34131	2.92152e-06	1.18389e-05	Bos taurus zinc finger protein 259 (ZNF259), mRNA
gi|154152040|ref|NM_001100317.1|	65.43	25.83	-1.3409	1.87904e-24	3.2667e-23	Bos taurus membrane-associated ring finger (C3HC4) 7 (MARCH7), mRNA
gi|115495858|ref|NM_001075141.1|	84.03	33.19	-1.34016	6.2661e-31	1.46285e-29	Bos taurus ATPase, H+ transporting, lysosomal 34kDa, V1 subunit D (ATP6V1D), mRNA
gi|115495488|ref|NM_001076511.1|	10.82	4.28	-1.33802	3.76486e-05	0.000129849	Bos taurus syntabulin (syntaxin-interacting) (SYBU), mRNA
gi|149642926|ref|NM_001098994.1|	10.82	4.28	-1.33802	3.76486e-05	0.000129799	Bos taurus differentially expressed in FDCP 6 homolog (mouse) (DEF6), mRNA
gi|27806296|ref|NM_174251.1|	56.64	22.41	-1.33768	2.64826e-21	3.94736e-20	Bos taurus biliverdin reductase B (flavin reductase (NADPH)) (BLVRB), mRNA
gi|84000252|ref|NM_001038143.1|	11.67	4.62	-1.33684	1.90715e-05	6.87031e-05	Bos taurus glutamate-cysteine ligase, modifier subunit (GCLM), mRNA
gi|155371842|ref|NM_001101056.1|	24.18	9.58	-1.33572	6.73378e-10	4.19717e-09	Bos taurus casein kinase 1, gamma 2 (CSNK1G2), mRNA
gi|115495632|ref|NM_001076158.1|	138.98	55.08	-1.33528	8.85844e-50	3.57039e-48	Bos taurus myelin protein zero-like 1 (MPZL1), mRNA
gi|115497773|ref|NM_001075226.1|	33.65	13.34	-1.33485	3.28174e-13	2.93788e-12	Bos taurus Rab interacting lysosomal protein-like 1 (RILPL1), mRNA
gi|116004454|ref|NM_001077119.1|	12.51	4.96	-1.33467	9.68128e-06	3.63473e-05	Bos taurus dynein, light chain, roadblock-type 2 (DYNLRB2), mRNA
gi|166157481|ref|NM_001113760.1|	21.13	8.38	-1.33427	8.25094e-09	4.62918e-08	Bos taurus Ras association (RalGDS/AF-6) domain family member 5 (RASSF5), mRNA
gi|31343037|ref|NM_174014.2|	8.62	3.42	-1.33369	0.000251638	0.000755671	Bos taurus CD69 molecule (CD69), mRNA
gi|115496383|ref|NM_001075999.1|	9.47	3.76	-1.33263	0.000126483	0.000401281	Bos taurus chromosome 3 open reading frame 21 ortholog (C1H3ORF21), mRNA
gi|148540199|ref|NM_001075385.2|	40.07	15.91	-1.33259	1.9787e-15	2.17681e-14	Bos taurus thioredoxin-related transmembrane protein 1 (TMX1), mRNA
gi|122692600|ref|NM_001080289.1|	72.37	28.74	-1.33233	1.25947e-26	2.43969e-25	Bos taurus hypothetical LOC526913 (MGC148942), mRNA
gi|62988317|ref|NM_001017952.1|	14.2	5.65	-1.32957	2.50816e-06	1.02516e-05	Bos taurus LSM1 homolog, U6 small nuclear RNA associated (S. cerevisiae) (LSM1), mRNA
gi|116003978|ref|NM_001076881.1|	15.05	5.99	-1.32914	1.27956e-06	5.50797e-06	Bos taurus DEAD (Asp-Glu-Ala-Asp) box polypeptide 10 (DDX10), mRNA
gi|117553601|ref|NM_001077518.1|	30.94	12.32	-1.32847	3.40106e-12	2.64894e-11	Bos taurus MAP3K12 binding inhibitory protein 1 (MBIP), mRNA
gi|119331211|ref|NM_001079783.1|	39.06	15.57	-1.32692	5.47066e-15	5.8397e-14	Bos taurus ubiquitin-conjugating enzyme E2E 3 (UBC4/5 homolog, yeast) (UBE2E3), mRNA
gi|149643090|ref|NM_001098930.1|	10.31	4.11	-1.32683	6.37768e-05	0.000212385	Bos taurus plasma cell-induced ER protein 1 (PACAP), mRNA
gi|73853756|ref|NM_174491.3|	556.1	221.7	-1.32674	9.08548e-192	1.33869e-189	Bos taurus tyrosine 3-monooxygenase/tryptophan 5-monooxygenase activation protein, epsilon polypeptide (YWHAE), mRNA
gi|134085915|ref|NM_001083501.1|	29.59	11.8	-1.32632	1.09612e-11	8.06216e-11	Bos taurus vacuolar protein sorting 45 homolog (S. cerevisiae) (VPS45), mRNA
gi|297464199|ref|XR_083160.1|	123.09	49.09	-1.32621	7.82678e-44	2.81388e-42	PREDICTED: Bos taurus ubiquilin 1 (LOC783466), miscRNA
gi|262118283|ref|NM_001166567.1|	366.05	146.09	-1.32518	1.09548e-126	1.23077e-124	Bos taurus ubiquitin specific peptidase 22 (USP22), mRNA
gi|155372042|ref|NM_001101159.1|	12	4.79	-1.32494	1.63418e-05	5.95137e-05	Bos taurus TDP-glucose 4,6-dehydratase (TGDS), mRNA
gi|76253714|ref|NM_174504.2|	80.99	32.33	-1.32487	2.29354e-29	4.90818e-28	Bos taurus ATPase, H+ transporting, lysosomal 70kDa, V1 subunit A (ATP6V1A), mRNA
gi|124249271|ref|NM_001080906.1|	12.85	5.13	-1.32474	8.29884e-06	3.14328e-05	Bos taurus negative regulator of ubiquitin-like proteins 1 (NUB1), mRNA
gi|115497417|ref|NM_001075196.1|	12.85	5.13	-1.32474	8.29884e-06	3.14195e-05	Bos taurus abhydrolase domain containing 6 (ABHD6), mRNA
gi|118150961|ref|NM_001077931.1|	53.94	21.55	-1.32367	4.77264e-20	6.70258e-19	Bos taurus sphingosine-1-phosphate phosphatase 1 (SGPP1), mRNA
gi|125630726|ref|NM_001081546.1|	20.12	8.04	-1.32336	2.31016e-08	1.24259e-07	Bos taurus hematological and neurological expressed 1-like (HN1L), mRNA
gi|31342987|ref|NM_174036.2|	109.56	43.79	-1.32305	4.54048e-39	1.38809e-37	Bos taurus DEAH (Asp-Glu-Ala-His) box polypeptide 9 (DHX9), mRNA
gi|115495096|ref|NM_001075967.1|	15.39	6.16	-1.32099	1.09786e-06	4.76005e-06	Bos taurus tRNA selenocysteine 1 associated protein 1 (TRNAU1AP), mRNA
gi|164420739|ref|NM_001035473.2|	14.54	5.82	-1.32094	2.1514e-06	8.88231e-06	Bos taurus glycerol kinase 5 (GK5), mRNA
gi|62526115|ref|NM_001014982.1|	19.61	7.87	-1.31715	3.86484e-08	2.02904e-07	Bos taurus necdin homolog (mouse) (NDN), mRNA
gi|77735968|ref|NM_001034511.1|	54.11	21.72	-1.31687	5.87922e-20	8.20535e-19	Bos taurus adaptor-related protein complex 1, mu 2 subunit (AP1M2), mRNA
gi|297468102|ref|XM_001250722.3|	86.91	34.9	-1.3163	4.21442e-31	9.89013e-30	PREDICTED: Bos taurus dynein light chain 1 (LOC787825), mRNA
gi|115495668|ref|NM_001075549.1|	12.34	4.96	-1.31493	1.39894e-05	5.1426e-05	Bos taurus acetyl-CoA acetyltransferase 2 (ACAT2), mRNA
gi|115497977|ref|NM_001075816.1|	50.22	20.19	-1.31462	1.33658e-18	1.73351e-17	Bos taurus chromosome 1 open reading frame 57 ortholog (C28H1orf57), mRNA
gi|115497583|ref|NM_001075884.1|	17.42	7.01	-1.31326	2.46166e-07	1.16818e-06	Bos taurus ligand of numb-protein X 2 (LNX2), mRNA
gi|77735716|ref|NM_001034381.1|	48.86	19.67	-1.31266	4.26632e-18	5.4314e-17	Bos taurus proteasome (prosome, macropain) subunit, alpha type, 4 (PSMA4), mRNA
gi|88319942|ref|NM_175826.3|	50.55	20.36	-1.31197	1.15112e-18	1.50382e-17	Bos taurus NADH dehydrogenase (ubiquinone) 1 alpha subcomplex, 8, 19kDa (NDUFA8), nuclear gene encoding mitochondrial protein, mRNA
gi|77736004|ref|NM_001034529.1|	30.94	12.49	-1.3087	6.0044e-12	4.53128e-11	Bos taurus BRX1, biogenesis of ribosomes, homolog (S. cerevisiae) (BRIX1), mRNA
gi|77736583|ref|NM_001034803.1|	41.93	16.94	-1.30755	1.15652e-15	1.28173e-14	Bos taurus cysteine-rich PDZ-binding protein (CRIPT), mRNA
gi|75832101|ref|NM_001014844.2|	57.99	23.44	-1.30683	4.5463e-21	6.75407e-20	Bos taurus actin related protein 2/3 complex, subunit 1B, 41kDa (ARPC1B), mRNA
gi|156120392|ref|NM_001101872.1|	9.3	3.76	-1.3065	0.000183244	0.00056598	Bos taurus C1q and tumor necrosis factor related protein 6 (C1QTNF6), mRNA
gi|118151017|ref|NM_001077954.1|	11.84	4.79	-1.30557	2.35844e-05	8.39179e-05	Bos taurus cytosolic thiouridylase subunit 1 homolog (S. pombe) (CTU1), mRNA
gi|115496327|ref|NM_001075359.1|	53.26	21.55	-1.30536	1.98269e-19	2.68784e-18	Bos taurus actin related protein 2/3 complex, subunit 1A, 41kDa (ARPC1A), mRNA
gi|297458550|ref|XM_002684199.1|	20.29	8.21	-1.30531	2.84614e-08	1.51457e-07	PREDICTED: Bos taurus Fzr1 protein (FZR1), mRNA
gi|297480911|ref|XM_002691684.1|	52.41	21.21	-1.3051	3.8154e-19	5.12598e-18	PREDICTED: Bos taurus transmembrane protein 203-like (LOC100299402), mRNA
gi|75832066|ref|NM_174568.2|	1282.63	519.17	-1.30483	0	0	Bos taurus poly(A) binding protein, cytoplasmic 1 (PABPC1), mRNA
gi|118601833|ref|NM_001079621.1|	18.6	7.53	-1.30458	1.08126e-07	5.39907e-07	Bos taurus BCL2/adenovirus E1B 19kD interacting protein like (BNIPL), mRNA
gi|115497465|ref|NM_001075251.1|	10.14	4.11	-1.30285	9.22614e-05	0.000300016	Bos taurus WW domain binding protein 4 (formin binding protein 21) (WBP4), mRNA
gi|134085688|ref|NM_001083403.1|	40.07	16.25	-1.30208	6.13662e-15	6.52733e-14	Bos taurus COX11 homolog, cytochrome c oxidase assembly protein (yeast) (COX11), nuclear gene encoding mitochondrial protein, mRNA
gi|31342195|ref|NM_174368.2|	39.23	15.91	-1.30202	1.18393e-14	1.22736e-13	Bos taurus integrin, beta 1 (fibronectin receptor, beta polypeptide, antigen CD29 includes MDF2, MSK12) (ITGB1), mRNA
gi|84000150|ref|NM_001038092.1|	64.08	26	-1.30136	5.7444e-23	9.26942e-22	Bos taurus MLL1/MLL complex subunit C17orf49 homolog (C19H17orf49), mRNA
gi|297469276|ref|XM_872313.4|	152.17	61.75	-1.30117	2.81526e-52	1.2107e-50	PREDICTED: Bos taurus nucleosome assembly protein 1-like 1, transcript variant 4 (LOC540136), mRNA
gi|118150837|ref|NM_001077865.1|	26.55	10.78	-1.30035	2.3376e-10	1.53025e-09	Bos taurus cleavage stimulation factor, 3' pre-RNA, subunit 1, 50kDa (CSTF1), mRNA
gi|77736138|ref|NM_001034596.1|	95.19	38.66	-1.29997	2.71742e-33	6.89948e-32	Bos taurus proteasome (prosome, macropain) subunit, beta type, 3 (PSMB3), mRNA
gi|77735752|ref|NM_001034399.1|	522.28	212.12	-1.29994	1.06479e-174	1.42841e-172	Bos taurus FXYD domain containing ion transport regulator 6 (FXYD6), mRNA
gi|156120460|ref|NM_001101906.1|	23.16	9.41	-1.29937	3.31694e-09	1.93714e-08	Bos taurus coiled-coil domain containing 120 (CCDC120), mRNA
gi|114051839|ref|NM_001046413.1|	22.32	9.07	-1.29916	6.44696e-09	3.63978e-08	Bos taurus 3-hydroxyisobutyryl-CoA hydrolase (HIBCH), nuclear gene encoding mitochondrial protein, mRNA
gi|118151319|ref|NM_001078126.1|	166.2	67.57	-1.29847	9.11664e-57	4.42921e-55	Bos taurus splicing factor, arginine/serine-rich 13A (SFRS13A), mRNA
gi|139948233|ref|NM_001083696.1|	68.14	27.71	-1.2981	3.12062e-24	5.3425e-23	Bos taurus thymine-DNA glycosylase (TDG), mRNA
gi|154152002|ref|NM_001100358.1|	144.22	58.67	-1.29758	1.96521e-49	7.88542e-48	Bos taurus synaptogyrin 2 (SYNGR2), mRNA
gi|115497317|ref|NM_001075632.1|	15.56	6.33	-1.29756	1.35163e-06	5.78773e-06	Bos taurus PAXIP1-associated protein 1 (PA1), mRNA
gi|157954054|ref|NM_001109793.1|	65.6	26.69	-1.2974	2.2132e-23	3.64995e-22	Bos taurus ankylosis, progressive homolog (mouse) (ANKH), mRNA
gi|62460497|ref|NM_001014904.1|	40.75	16.59	-1.29649	4.53336e-15	4.87974e-14	Bos taurus chromatin modifying protein 1B (CHMP1B), mRNA
gi|115495850|ref|NM_001076535.1|	121.4	49.44	-1.29602	8.21066e-42	2.78481e-40	Bos taurus DEAH (Asp-Glu-Ala-His) box polypeptide 30 (DHX30), mRNA
gi|122692470|ref|NM_001080298.1|	39.9	16.25	-1.29595	8.7449e-15	9.18214e-14	Bos taurus nipsnap homolog 3A (C. elegans) (NIPSNAP3A), mRNA
gi|297471716|ref|XM_002685353.1|	50.39	20.53	-1.2954	2.86642e-18	3.69103e-17	PREDICTED: Bos taurus formin binding protein 3-like (LOC100301114), mRNA
gi|122692346|ref|NM_001080368.1|	12.17	4.96	-1.29492	2.01438e-05	7.2421e-05	Bos taurus thioesterase superfamily member 4 (THEM4), mRNA
gi|77736270|ref|NM_001034663.1|	11.33	4.62	-1.29418	3.97638e-05	0.000136567	Bos taurus tubulin, beta 2C (TUBB2C), mRNA
gi|84000290|ref|NM_001038158.1|	11.33	4.62	-1.29418	3.97638e-05	0.000136515	Bos taurus myeloid leukemia factor 1 (MLF1), mRNA
gi|167583511|ref|NM_001114527.1|	31.45	12.83	-1.29354	6.32376e-12	4.76429e-11	Bos taurus stimulated by retinoic acid 13 homolog (mouse) (STRA13), mRNA
gi|31340998|ref|NM_174800.2|	71.69	29.25	-1.29334	2.8032e-25	5.06945e-24	Bos taurus craniofacial development protein 2 (CFDP2), mRNA
gi|115497095|ref|NM_001075285.1|	20.12	8.21	-1.29318	4.07282e-08	2.13325e-07	Bos taurus nucleoporin 54kDa (NUP54), mRNA
gi|122692340|ref|NM_001080367.1|	317.19	129.49	-1.29251	6.33774e-106	5.63996e-104	Bos taurus methyltransferase like 9 (METTL9), mRNA
gi|148228870|ref|NM_001098117.1|	18.43	7.53	-1.29133	1.54825e-07	7.55057e-07	Bos taurus BCL2-associated transcription factor 1 (BCLAF1), mRNA
gi|114050718|ref|NM_001046600.1|	33.48	13.68	-1.29123	1.4516e-12	1.17435e-11	Bos taurus regulator of G-protein signaling 4 (RGS4), mRNA
gi|115495836|ref|NM_001076248.1|	23.84	9.75	-1.28991	2.4385e-09	1.43908e-08	Bos taurus plasma glutamate carboxypeptidase (PGCP), mRNA
gi|72534821|ref|NM_001031769.1|	41.42	16.94	-1.28989	3.34546e-15	3.62714e-14	Bos taurus Ly1 antibody reactive homolog (mouse) (LYAR), mRNA
gi|78369465|ref|NM_001035406.1|	127.99	52.35	-1.28977	1.11288e-43	3.96927e-42	Bos taurus non-SMC element 1 homolog (S. cerevisiae) (NSMCE1), mRNA
gi|77797829|ref|NM_001034716.1|	339.17	139.24	-1.28443	4.69396e-112	4.39472e-110	Bos taurus ribosomal protein S10 (RPS10), mRNA
gi|89191839|ref|NM_001014937.2|	29.59	12.15	-1.28415	3.37294e-11	2.37029e-10	Bos taurus cytochrome b-561 domain containing 2 (CYB561D2), mRNA
gi|147898938|ref|NM_001098021.1|	17.92	7.36	-1.28379	2.58622e-07	1.22535e-06	Bos taurus hypothetical LOC513111 (LOC513111), mRNA
gi|114050808|ref|NM_001045999.1|	27.9	11.46	-1.28366	1.26519e-10	8.50526e-10	Bos taurus hypothetical LOC508280 (MGC127461), mRNA
gi|157785566|ref|NM_001105612.1|	326.83	134.28	-1.2833	6.71272e-108	6.03339e-106	Bos taurus calnexin (canx), mRNA
gi|114052944|ref|NM_001046095.1|	105.67	43.45	-1.28214	4.9227e-36	1.40017e-34	Bos taurus chemokine (C-X-C motif) ligand 16 (CXCL16), mRNA
gi|118151011|ref|NM_001077971.1|	53.26	21.9	-1.28212	5.99044e-19	7.9648e-18	Bos taurus G-rich RNA sequence binding factor 1 (GRSF1), mRNA
gi|155371934|ref|NM_001101102.1|	56.98	23.44	-1.28148	3.75654e-20	5.30044e-19	Bos taurus MyoD family inhibitor domain containing (MDFIC), mRNA
gi|136256366|ref|NM_174035.3|	24.52	10.09	-1.28103	1.78977e-09	1.07315e-08	Bos taurus cytochrome b-245, beta polypeptide (CYBB), mRNA
gi|31341534|ref|NM_174613.2|	24.52	10.09	-1.28103	1.78977e-09	1.07243e-08	Bos taurus solute carrier family 7 (cationic amino acid transporter, y+ system), member 5 (SLC7A5), mRNA
gi|114052215|ref|NM_001046362.1|	9.98	4.11	-1.2799	0.000132908	0.000419003	Bos taurus pleiotropic regulator 1 (PRL1 homolog, Arabidopsis) (PLRG1), mRNA
gi|62460617|ref|NM_001014962.1|	9.13	3.76	-1.27988	0.000264276	0.000789403	Bos taurus protein arginine methyltransferase 6 (PRMT6), mRNA
gi|155371886|ref|NM_001101078.1|	14.54	5.99	-1.2794	3.79522e-06	1.50669e-05	Bos taurus transmembrane protein 231 (TMEM231), mRNA
gi|115495200|ref|NM_001075168.1|	14.54	5.99	-1.2794	3.79522e-06	1.50602e-05	Bos taurus DENN/MADD domain containing 2D (DENND2D), mRNA
gi|83035072|ref|NM_001037601.1|	17.42	7.18	-1.27869	4.31898e-07	1.98461e-06	Bos taurus coiled-coil-helix-coiled-coil-helix domain containing 5 (CHCHD5), mRNA
gi|115494987|ref|NM_001075771.1|	13.7	5.65	-1.27785	7.45358e-06	2.8435e-05	Bos taurus prostate androgen-regulated mucin-like protein 1 (PARM1), mRNA
gi|122692304|ref|NM_001080227.1|	21.98	9.07	-1.27702	1.313e-08	7.21345e-08	Bos taurus ADP-ribosylation factor GTPase activating protein 2 (ARFGAP2), mRNA
gi|155372160|ref|NM_001101220.1|	56.3	23.26	-1.27528	8.79124e-20	1.21376e-18	Bos taurus dynein, light chain, Tctex-type 3 (DYNLT3), mRNA
gi|123959751|ref|NM_001080728.1|	15.72	6.5	-1.27409	1.65274e-06	6.95449e-06	Bos taurus melanoma antigen family H, 1 (MAGEH1), mRNA
gi|156120920|ref|NM_001102137.1|	15.72	6.5	-1.27409	1.65274e-06	6.95124e-06	Bos taurus acyl-CoA synthetase short-chain family member 3 (ACSS3), mRNA
gi|115495470|ref|NM_001075422.1|	85.55	35.41	-1.27261	3.65134e-29	7.79531e-28	Bos taurus translin (TSN), mRNA
gi|62751535|ref|NM_001015626.1|	11.16	4.62	-1.27237	5.7091e-05	0.000191468	Bos taurus NHP2 ribonucleoprotein homolog (yeast) (NHP2), mRNA
gi|160333814|ref|NM_001110442.1|	14.88	6.16	-1.27237	3.23918e-06	1.30263e-05	Bos taurus succinate dehydrogenase complex assembly factor 1 (SDHAF1), nuclear gene encoding mitochondrial protein, mRNA
gi|156120940|ref|NM_001102147.1|	18.6	7.7	-1.27237	1.89022e-07	9.11933e-07	Bos taurus FGFR1 oncogene partner 2 (FGFR1OP2), mRNA
gi|226530003|ref|NM_001046189.2|	33.48	13.86	-1.27237	2.51506e-12	1.98293e-11	Bos taurus phosphoribosyl pyrophosphate synthetase 1 (PRPS1), mRNA
gi|164448563|ref|NM_001046478.2|	53.26	22.07	-1.27097	1.03267e-18	1.35104e-17	Bos taurus rhomboid domain containing 2 (RHBDD2), mRNA
gi|45429976|ref|NM_205784.1|	16.91	7.01	-1.27039	7.21064e-07	3.20204e-06	Bos taurus staphylococcal nuclease and tudor domain containing 1 (SND1), mRNA
gi|149642934|ref|NM_001099064.1|	73.04	30.28	-1.27032	4.5497e-25	8.14596e-24	Bos taurus CUE domain containing 1 (CUEDC1), mRNA
gi|157074193|ref|NM_001103341.1|	17.75	7.36	-1.27004	3.68994e-07	1.71131e-06	Bos taurus potassium channel tetramerisation domain containing 5 (KCTD5), mRNA
gi|155372158|ref|NM_001101219.1|	30.94	12.83	-1.26995	1.81839e-11	1.30749e-10	Bos taurus fem-1 homolog c (C. elegans) (FEM1C), mRNA
gi|82697398|ref|NM_001037488.1|	37.54	15.57	-1.26966	1.32708e-13	1.25292e-12	Bos taurus cell division cycle associated 7 (CDCA7), mRNA
gi|77735998|ref|NM_001034526.1|	27.22	11.29	-1.26962	2.98528e-10	1.93312e-09	Bos taurus nudix (nucleoside diphosphate linked moiety X)-type motif 16-like 1 (NUDT16L1), mRNA
gi|84370130|ref|NM_001038549.1|	9.47	3.93	-1.26884	0.000224534	0.000681794	Bos taurus kinesin light chain 3 (KLC3), mRNA
gi|115497545|ref|NM_001075574.1|	19.78	8.21	-1.26859	8.28356e-08	4.18508e-07	Bos taurus ubiquitin-like modifier activating enzyme 3 (UBA3), mRNA
gi|78042581|ref|NM_001034555.2|	35	14.54	-1.26733	9.55294e-13	7.95017e-12	Bos taurus S100 calcium binding protein B (S100B), mRNA
gi|77736256|ref|NM_001034653.1|	139.49	57.99	-1.26629	3.75696e-46	1.4188e-44	Bos taurus protein phosphatase 1, catalytic subunit, beta isozyme (PPP1CB), mRNA
gi|78369429|ref|NM_001035335.1|	39.9	16.59	-1.26607	2.61724e-14	2.64312e-13	Bos taurus oxidase (cytochrome c) assembly 1-like (OXA1L), nuclear gene encoding mitochondrial protein, mRNA
gi|118601775|ref|NM_001079588.1|	15.22	6.33	-1.26569	2.76316e-06	1.12225e-05	Bos taurus IMP3, U3 small nucleolar ribonucleoprotein, homolog (yeast) (IMP3), mRNA
gi|83035060|ref|NM_001037595.1|	15.22	6.33	-1.26569	2.76316e-06	1.12174e-05	Bos taurus tetraspanin 31 (TSPAN31), mRNA
gi|115496729|ref|NM_001076365.1|	36.18	15.05	-1.26543	4.23682e-13	3.7444e-12	Bos taurus YEATS domain containing 4 (YEATS4), mRNA
gi|148227161|ref|NM_001097563.1|	69.49	28.91	-1.26524	8.73904e-24	1.46542e-22	Bos taurus arginyl aminopeptidase (aminopeptidase B) (RNPEP), mRNA
gi|31341443|ref|NM_174648.2|	53.43	22.24	-1.26449	1.25286e-18	1.62962e-17	Bos taurus male-enhanced antigen 1 (MEA1), mRNA
gi|84000308|ref|NM_001038170.1|	18.09	7.53	-1.26447	3.1511e-07	1.47357e-06	Bos taurus galactokinase 2 (GALK2), mRNA
gi|156121222|ref|NM_001102289.1|	18.09	7.53	-1.26447	3.1511e-07	1.47281e-06	Bos taurus thioredoxin-related transmembrane protein 3 (TMX3), mRNA
gi|115496243|ref|NM_001075176.1|	41.09	17.11	-1.26395	1.16275e-14	1.20679e-13	Bos taurus replication protein A1, 70kDa (RPA1), mRNA
gi|164420724|ref|NM_001024513.2|	48.02	20.01	-1.26291	7.42384e-17	8.84953e-16	Bos taurus dipeptidyl-peptidase 3 (DPP3), mRNA
gi|31341292|ref|NM_176643.2|	14.37	5.99	-1.26243	5.41996e-06	2.10339e-05	Bos taurus DDHD domain containing 1 (DDHD1), mRNA
gi|75832102|ref|NM_001014860.2|	349.15	145.57	-1.26213	3.07436e-112	2.93961e-110	Bos taurus heterogeneous nuclear ribonucleoprotein F (HNRNPF), mRNA
gi|113205965|ref|NM_001034739.2|	47.17	19.67	-1.26187	1.42936e-16	1.67936e-15	Bos taurus cornichon homolog (Drosophila) (CNIH), mRNA
gi|115495860|ref|NM_001075878.1|	22.15	9.24	-1.26134	1.59639e-08	8.72773e-08	Bos taurus arginyl-tRNA synthetase 2, mitochondrial (RARS2), nuclear gene encoding mitochondrial protein, mRNA
gi|147907039|ref|NM_001098022.1|	103.31	43.11	-1.26089	2.12356e-34	5.68052e-33	Bos taurus ATPase, H+ transporting, lysosomal accessory protein 2 (ATP6AP2), mRNA
gi|31342657|ref|NM_174178.2|	74.56	31.13	-1.2601	2.98632e-25	5.38977e-24	Bos taurus succinate dehydrogenase complex, subunit A, flavoprotein (Fp) (SDHA), nuclear gene encoding mitochondrial protein, mRNA
gi|31342087|ref|NM_181338.2|	13.53	5.65	-1.25984	1.06476e-05	3.96442e-05	Bos taurus solute carrier family 35, member B1 (SLC35B1), mRNA
gi|77735726|ref|NM_001034390.1|	54.44	22.75	-1.2588	7.88868e-19	1.03812e-17	Bos taurus polymerase (DNA directed), epsilon 3 (p17 subunit) (POLE3), mRNA
gi|77736000|ref|NM_001034527.1|	93.67	39.17	-1.25784	3.17008e-31	7.45882e-30	Bos taurus complement component 1, q subcomponent binding protein (C1QBP), nuclear gene encoding mitochondrial protein, mRNA
gi|115496249|ref|NM_001075990.1|	17.58	7.36	-1.25616	5.25122e-07	2.38253e-06	Bos taurus proteasomal ATPase-associated factor 1 (PAAF1), mRNA
gi|115497447|ref|NM_001075563.1|	31.45	13.17	-1.2558	1.88691e-11	1.35459e-10	Bos taurus ERGIC and golgi 2 (ERGIC2), mRNA
gi|115495820|ref|NM_001076249.1|	26.55	11.12	-1.25556	7.01744e-10	4.35886e-09	Bos taurus F-box and WD repeat domain containing 7 (FBXW7), mRNA
gi|118151255|ref|NM_001078092.1|	9.81	4.11	-1.25511	0.000190638	0.000587202	Bos taurus WW domain containing oxidoreductase (WWOX), mRNA
gi|115496443|ref|NM_001075346.1|	9.81	4.11	-1.25511	0.000190638	0.000587	Bos taurus DNA methyltransferase 1 associated protein 1 (DMAP1), mRNA
gi|114052708|ref|NM_001046304.1|	9.81	4.11	-1.25511	0.000190638	0.000586799	Bos taurus RAD51-like 3 (S. cerevisiae) (RAD51L3), mRNA
gi|262073115|ref|NM_001166525.1|	9.81	4.11	-1.25511	0.000190638	0.000586599	Bos taurus purinergic receptor P2Y, G-protein coupled, 2 (P2RY2), mRNA
gi|115496697|ref|NM_001076047.1|	28.57	11.97	-1.25508	1.59844e-10	1.06421e-09	Bos taurus EFR3 homolog A (S. cerevisiae) (EFR3A), mRNA
gi|110347581|ref|NM_174576.2|	40.41	16.94	-1.25428	2.71434e-14	2.73197e-13	Bos taurus phosphoinositide-3-kinase, regulatory subunit 2 (beta) (PIK3R2), mRNA
gi|114051723|ref|NM_001046082.1|	43.62	18.3	-1.25315	2.7784e-15	3.03061e-14	Bos taurus ras homolog gene family, member T1 (RHOT1), mRNA
gi|156120888|ref|NM_001102121.1|	19.95	8.38	-1.25137	1.00461e-07	5.0444e-07	Bos taurus TAP binding protein-like (TAPBPL), mRNA
gi|114051857|ref|NM_001045960.1|	61.88	26	-1.25096	5.30206e-21	7.85089e-20	Bos taurus transcription elongation factor A (SII)-like 1 (TCEAL1), mRNA
gi|297472946|ref|XM_002686227.1|	17.92	7.53	-1.25085	4.47854e-07	2.05059e-06	PREDICTED: Bos taurus formin binding protein 1-like (FNBP1L), mRNA
gi|78045504|ref|NM_001035053.1|	24.01	10.09	-1.25071	5.1216e-09	2.91902e-08	Bos taurus exosome component 9 (EXOSC9), mRNA
gi|61888861|ref|NM_001013588.1|	39.06	16.42	-1.25024	8.6364e-14	8.37367e-13	Bos taurus paraoxonase 2 (PON2), mRNA
gi|77735978|ref|NM_001034516.1|	10.99	4.62	-1.25023	8.1648e-05	0.000267341	Bos taurus small nuclear RNA activating complex, polypeptide 2, 45kDa (SNAPC2), mRNA
gi|155372320|ref|NM_001101303.1|	10.99	4.62	-1.25023	8.1648e-05	0.000267244	Bos taurus G protein-coupled receptor 65 (GPR65), mRNA
gi|78369237|ref|NM_001035305.1|	49.54	20.87	-1.24716	4.82704e-17	5.79245e-16	Bos taurus RNA polymerase II, subunit 5-mediating protein (RMP), mRNA
gi|114051579|ref|NM_001046070.1|	90.12	37.98	-1.24661	1.02408e-29	2.23409e-28	Bos taurus lymphocyte antigen 6 complex, locus E (LY6E), mRNA
gi|78369393|ref|NM_001035419.1|	32.46	13.68	-1.24659	1.17944e-11	8.63258e-11	Bos taurus caspase 6, apoptosis-related cysteine peptidase (CASP6), mRNA
gi|77735922|ref|NM_001034486.1|	56.81	23.95	-1.24612	2.66688e-19	3.59909e-18	Bos taurus mediator complex subunit 4 (MED4), mRNA
gi|157785570|ref|NM_001105646.1|	10.14	4.28	-1.24437	0.000161764	0.000505189	Bos taurus aldehyde dehydrogenase 4 family, member A1 (ALDH4A1), nuclear gene encoding mitochondrial protein, mRNA
gi|139948878|ref|NM_001083758.1|	44.97	18.99	-1.24372	1.48976e-15	1.64496e-14	Bos taurus CD99 molecule-like 2 (CD99L2), mRNA
gi|84000228|ref|NM_001038127.1|	15.39	6.5	-1.24348	3.34864e-06	1.34244e-05	Bos taurus transcription factor B2, mitochondrial (TFB2M), nuclear gene encoding mitochondrial protein, mRNA
gi|115497375|ref|NM_001076543.1|	15.39	6.5	-1.24348	3.34864e-06	1.34184e-05	Bos taurus protein regulator of cytokinesis 1 (PRC1), mRNA
gi|78369401|ref|NM_001035290.1|	497.77	210.24	-1.24344	1.44021e-155	1.82318e-153	Bos taurus epithelial cell adhesion molecule (EPCAM), mRNA
gi|155372116|ref|NM_001101198.1|	100.43	42.42	-1.24337	8.54756e-33	2.13999e-31	Bos taurus chromobox homolog 3 (CBX3), mRNA
gi|115495982|ref|NM_001076235.1|	17.42	7.36	-1.24297	7.4537e-07	3.30507e-06	Bos taurus mediator complex subunit 18 (MED18), mRNA
gi|118151061|ref|NM_001077983.1|	13.36	5.65	-1.2416	1.51603e-05	5.54129e-05	Bos taurus inversin (INVS), mRNA
gi|75812913|ref|NM_001033608.1|	238.57	100.93	-1.24106	2.4976e-75	1.61499e-73	Bos taurus macrophage migration inhibitory factor (glycosylation-inhibiting factor) (MIF), mRNA
gi|156523195|ref|NM_001102542.1|	18.6	7.87	-1.24087	3.25394e-07	1.51851e-06	Bos taurus exportin 7 (XPO7), mRNA
gi|112181315|ref|NM_174820.3|	87.24	36.95	-1.23942	1.42421e-28	2.9563e-27	Bos taurus NADH dehydrogenase (ubiquinone) Fe-S protein 1, 75kDa (NADH-coenzyme Q reductase) (NDUFS1), nuclear gene encoding mitochondrial protein, mRNA
gi|115495924|ref|NM_001075525.1|	73.89	31.3	-1.23922	1.99488e-24	3.44807e-23	Bos taurus chromosome 12 open reading frame 57 ortholog (C5H12ORF57), mRNA
gi|115497369|ref|NM_001075155.1|	34.32	14.54	-1.23902	3.81058e-12	2.95509e-11	Bos taurus death-domain associated protein (DAXX), mRNA
gi|115495912|ref|NM_001075462.1|	12.51	5.3	-1.23902	2.9838e-05	0.000104637	Bos taurus interferon-induced protein 35 (IFI35), mRNA
gi|116003862|ref|NM_001076824.1|	71.86	30.45	-1.23875	8.57386e-24	1.44041e-22	Bos taurus RWD domain containing 4A (RWDD4A), mRNA
gi|77735996|ref|NM_001034525.1|	28.24	11.97	-1.23832	3.19084e-10	2.06029e-09	Bos taurus nucleolar protein 11 (NOL11), mRNA
gi|147904941|ref|NM_001011678.2|	151.33	64.15	-1.23818	2.94672e-48	1.15656e-46	Bos taurus nuclear factor (erythroid-derived 2)-like 2 (NFE2L2), mRNA
gi|78369451|ref|NM_001035299.1|	53.26	22.58	-1.23801	5.12116e-18	6.47384e-17	Bos taurus chromosome 5 open reading frame 15 ortholog (C7H5ORF15), mRNA
gi|149642666|ref|NM_001098941.1|	20.97	8.9	-1.23645	6.23038e-08	3.18174e-07	Bos taurus acyl-CoA thioesterase 4 (ACOT4), mRNA
gi|115495704|ref|NM_001076163.1|	86.23	36.61	-1.23595	3.83234e-28	7.86417e-27	Bos taurus actin related protein 2/3 complex, subunit 4, 20kDa (ARPC4), mRNA
gi|115494977|ref|NM_001076300.1|	32.63	13.86	-1.23527	1.42109e-11	1.03256e-10	Bos taurus chloride channel, nucleotide-sensitive, 1A (CLNS1A), mRNA
gi|156120338|ref|NM_001101845.1|	32.63	13.86	-1.23527	1.42109e-11	1.03173e-10	Bos taurus acyl-CoA thioesterase 13 (ACOT13), mRNA
gi|134085421|ref|NM_001040549.2|	412.38	175.17	-1.23522	6.69364e-128	7.6155e-126	Bos taurus transmembrane emp24-like trafficking protein 10 (yeast) (TMED10), mRNA
gi|84000156|ref|NM_001038095.1|	20.12	8.55	-1.23463	1.21242e-07	6.02056e-07	Bos taurus amyloid beta (A4) precursor-like protein 1 (APLP1), mRNA
gi|115496519|ref|NM_001076008.1|	99.42	42.25	-1.23458	3.88112e-32	9.50504e-31	Bos taurus heterogeneous nuclear ribonucleoprotein H2 (H') (HNRNPH2), mRNA
gi|154152006|ref|NM_001100362.1|	317.19	134.8	-1.23453	9.80624e-99	8.31495e-97	Bos taurus cystatin B (stefin B) (CSTB), mRNA
gi|257153328|ref|NM_174423.3|	25.36	10.78	-1.2342	2.71768e-09	1.59546e-08	Bos taurus plasminogen activator, urokinase receptor (PLAUR), mRNA
gi|31340790|ref|NM_174665.2|	41.42	17.62	-1.23311	2.88442e-14	2.89343e-13	Bos taurus platelet-activating factor acetylhydrolase 1b, catalytic subunit 3 (29kDa) (PAFAH1B3), mRNA
gi|115496108|ref|NM_001075982.1|	84.03	35.75	-1.23296	2.30708e-27	4.59779e-26	Bos taurus MAPK scaffold protein 1 (MAPKSP1), mRNA
gi|114051601|ref|NM_001046442.1|	18.09	7.7	-1.23226	5.40608e-07	2.44293e-06	Bos taurus KH domain containing, RNA binding, signal transduction associated 1 (KHDRBS1), mRNA
gi|116003914|ref|NM_001076849.1|	18.09	7.7	-1.23226	5.40608e-07	2.4417e-06	Bos taurus oligonucleotide/oligosaccharide-binding fold containing 1 (OBFC1), mRNA
gi|78042491|ref|NM_001035014.1|	2352.22	1001.57	-1.23176	0	0	Bos taurus ribosomal protein L23 (RPL23), mRNA
gi|77736388|ref|NM_001034722.1|	75.92	32.33	-1.23161	7.83336e-25	1.38051e-23	Bos taurus BTG family, member 3 (BTG3), mRNA
gi|125991959|ref|NM_001081616.1|	86.74	36.95	-1.23112	3.93838e-28	8.06336e-27	Bos taurus VMA21 vacuolar H+-ATPase homolog (S. cerevisiae) (VMA21), mRNA
gi|94966983|ref|NM_001040598.1|	79.47	33.87	-1.2304	6.96576e-26	1.29893e-24	Bos taurus chromosome 1 open reading frame 93 ortholog (C16H1orf93), mRNA
gi|115497239|ref|NM_001075272.1|	9.64	4.11	-1.22989	0.000272236	0.000811023	Bos taurus GPN-loop GTPase 3 (GPN3), mRNA
gi|114052974|ref|NM_001046567.1|	9.64	4.11	-1.22989	0.000272236	0.000810755	Bos taurus polycomb group ring finger 3 (PCGF3), mRNA
gi|297462299|ref|XR_083047.1|	17.25	7.36	-1.22882	1.05521e-06	4.58839e-06	PREDICTED: Bos taurus clathrin heavy chain 1 (LOC100335505), miscRNA
gi|156120750|ref|NM_001102052.1|	24.85	10.61	-1.22782	4.49326e-09	2.57724e-08	Bos taurus S-phase kinase-associated protein 2 (p45) (SKP2), mRNA
gi|95147663|ref|NM_001040472.1|	40.07	17.11	-1.22768	9.14334e-14	8.8366e-13	Bos taurus CD3g molecule, gamma (CD3-TCR complex) (CD3G), mRNA
gi|114053088|ref|NM_001046249.1|	62.05	26.51	-1.22689	1.82426e-20	2.61506e-19	Bos taurus calmodulin 3 (phosphorylase kinase, delta) (CALM3), mRNA
gi|94966830|ref|NM_001040516.1|	16.4	7.01	-1.22621	2.06174e-06	8.54353e-06	Bos taurus ribosomal protein L19 (RPL19), mRNA
gi|60592783|ref|NM_001012668.1|	120.05	51.32	-1.22604	4.57154e-38	1.37883e-36	Bos taurus hexokinase 1 (HK1), nuclear gene encoding mitochondrial protein, mRNA
gi|164448599|ref|NM_001024488.2|	73.21	31.3	-1.22588	7.73684e-24	1.30222e-22	Bos taurus solute carrier family 3 (activators of dibasic and neutral amino acid transport), member 2 (SLC3A2), mRNA
gi|115495036|ref|NM_001075965.1|	52.41	22.41	-1.2257	1.66013e-17	2.04681e-16	Bos taurus etoposide induced 2.4 mRNA (EI24), mRNA
gi|115495360|ref|NM_001075800.1|	40.41	17.28	-1.22561	7.80828e-14	7.62835e-13	Bos taurus E2F-associated phosphoprotein (EAPP), mRNA
gi|164420701|ref|NM_177498.3|	83.52	35.75	-1.22418	6.35518e-27	1.24717e-25	Bos taurus farnesyltransferase, CAAX box, alpha (FNTA), mRNA
gi|83035078|ref|NM_001037604.1|	41.93	17.96	-1.2232	2.95658e-14	2.95592e-13	Bos taurus glutaredoxin (thioltransferase)-like (GLRXL), mRNA
gi|31340939|ref|NM_180998.2|	2650.3	1135.85	-1.22238	0	0	Bos taurus lactotransferrin (LTF), mRNA
gi|77735738|ref|NM_001034396.1|	54.27	23.26	-1.2223	5.3907e-18	6.805e-17	Bos taurus nuclear cap binding protein subunit 2, 20kDa (NCBP2), mRNA
gi|115495634|ref|NM_001075438.1|	9.98	4.28	-1.22143	0.00023046	0.000697198	Bos taurus translocase of outer mitochondrial membrane 40 homolog (yeast) (TOMM40), nuclear gene encoding mitochondrial protein, mRNA
gi|148223775|ref|NM_001098147.1|	44.64	19.16	-1.22024	4.9696e-15	5.33016e-14	Bos taurus ras homolog gene family, member U (RHOU), mRNA
gi|139948476|ref|NM_001083677.1|	11.16	4.79	-1.22024	9.8552e-05	0.000319087	Bos taurus GTPase, IMAP family member 1 (GIMAP1), mRNA
gi|156120424|ref|NM_001101888.1|	21.13	9.07	-1.22012	7.48938e-08	3.79665e-07	Bos taurus SUMO1/sentrin specific peptidase 7 (SENP7), mRNA
gi|115497057|ref|NM_001076061.1|	236.71	101.61	-1.22008	8.05802e-73	5.02955e-71	Bos taurus family with sequence similarity 14, member A (IFI27L2), mRNA
gi|78045536|ref|NM_001035082.1|	80.48	34.55	-1.21994	7.31092e-26	1.35766e-24	Bos taurus succinate-CoA ligase, alpha subunit (SUCLG1), nuclear gene encoding mitochondrial protein, mRNA
gi|77735672|ref|NM_001034358.1|	42.61	18.3	-1.21935	2.15486e-14	2.19342e-13	Bos taurus cyclin C (CCNC), mRNA
gi|115497537|ref|NM_001076142.1|	47	20.19	-1.21902	9.7963e-16	1.09378e-14	Bos taurus ring finger protein 13 (RNF13), mRNA
gi|114326291|ref|NM_001040473.2|	33.82	14.54	-1.21785	1.05998e-11	7.82838e-11	Bos taurus phosphoribosylglycinamide formyltransferase, phosphoribosylglycinamide synthetase, phosphoribosylaminoimidazole synthetase (GART), mRNA
gi|115497915|ref|NM_001075211.1|	13.53	5.82	-1.21707	1.8257e-05	6.60074e-05	Bos taurus SNF8, ESCRT-II complex subunit, homolog (S. cerevisiae) (SNF8), mRNA
gi|116004228|ref|NM_001077004.1|	172.97	74.41	-1.21695	1.76866e-53	7.8309e-52	Bos taurus NHP2 non-histone chromosome protein 2-like 1 (S. cerevisiae) (NHP2L1), mRNA
gi|41386728|ref|NM_176612.1|	99.76	42.94	-1.21614	1.56722e-31	3.74631e-30	Bos taurus high-mobility group box 1 (HMGB1), mRNA
gi|75832104|ref|NM_001014916.2|	800.42	345.03	-1.21404	8.88126e-240	1.45136e-237	Bos taurus nascent polypeptide-associated complex alpha subunit (NACA), mRNA
gi|31341778|ref|NM_174516.2|	11.5	4.96	-1.21322	8.34832e-05	0.000272953	Bos taurus cholinergic receptor, nicotinic, beta 1 (muscle) (CHRNB1), mRNA
gi|261490700|ref|NM_001076289.2|	12.68	5.47	-1.21294	3.58938e-05	0.00012413	Bos taurus ring finger protein 168 (RNF168), mRNA
gi|156523067|ref|NM_001102477.1|	87.58	37.8	-1.21222	9.6685e-28	1.94408e-26	Bos taurus ubiquitin-like modifier activating enzyme 1 (UBA1), mRNA
gi|75832079|ref|NM_175831.3|	97.39	42.08	-1.21064	1.30907e-30	3.00151e-29	Bos taurus cytochrome c oxidase subunit VIIc (COX7C), nuclear gene encoding mitochondrial protein, mRNA
gi|84000186|ref|NM_001038109.1|	133.4	57.65	-1.21037	2.62486e-41	8.67362e-40	Bos taurus tetraspanin 6 (TSPAN6), mRNA
gi|155372056|ref|NM_001101165.1|	13.86	5.99	-1.2103	1.54893e-05	5.65467e-05	Bos taurus cysteine-rich secretory protein LCCL domain containing 1 (CRISPLD1), mRNA
gi|31340720|ref|NM_174692.2|	19.78	8.55	-1.21005	2.40978e-07	1.14477e-06	Bos taurus family with sequence similarity 13, member A1 (FAM13A1), mRNA
gi|114051791|ref|NM_001045971.1|	351.85	152.25	-1.20852	8.98928e-106	7.92114e-104	Bos taurus serine peptidase inhibitor, Kunitz type, 2 (SPINT2), mRNA
gi|149642918|ref|NM_001098910.1|	48.19	20.87	-1.2073	7.27726e-16	8.16579e-15	Bos taurus embryonal Fyn-associated substrate (EFS), mRNA
gi|148356249|ref|NM_001098079.1|	20.12	8.72	-1.20623	2.04872e-07	9.82598e-07	Bos taurus ribulose-5-phosphate-3-epimerase (RPE), mRNA
gi|122692408|ref|NM_001080331.1|	52.08	22.58	-1.20568	5.44688e-17	6.51018e-16	Bos taurus GDP-mannose 4,6-dehydratase (GMDS), mRNA
gi|82697332|ref|NM_001037450.1|	26.04	11.29	-1.20568	3.32602e-09	1.93993e-08	Bos taurus mitochondrial ribosomal protein L4 (MRPL4), nuclear gene encoding mitochondrial protein, mRNA
gi|297467296|ref|XM_001255132.2|	14.2	6.16	-1.20489	1.31376e-05	4.84532e-05	PREDICTED: Bos taurus ribosomal protein S6-like (LOC787914), mRNA
gi|297460827|ref|XR_082919.1|	13.02	5.65	-1.20441	3.04224e-05	0.000106396	PREDICTED: Bos taurus CG7275-like (LOC100138632), miscRNA
gi|31343229|ref|NM_173936.2|	34.66	15.05	-1.20351	9.20104e-12	6.82898e-11	Bos taurus melanoma inhibitory activity (MIA), mRNA
gi|94966908|ref|NM_001040554.1|	443.15	192.45	-1.20331	7.89552e-132	9.21623e-130	Bos taurus major histocompatibility complex, class I, A (HLA-A), mRNA
gi|297465878|ref|XM_878444.4|	33.48	14.54	-1.20327	2.08168e-11	1.48611e-10	PREDICTED: Bos taurus nicotinamide phosphoribosyltransferase, transcript variant 4 (NAMPT), mRNA
gi|77736026|ref|NM_001034540.1|	22.83	9.92	-1.20252	3.34012e-08	1.76802e-07	Bos taurus peroxisomal biogenesis factor 19 (PEX19), mRNA
gi|155371940|ref|NM_001101105.1|	28.74	12.49	-1.20229	5.48854e-10	3.4594e-09	Bos taurus tribbles homolog 1 (Drosophila) (TRIB1), mRNA
gi|77736016|ref|NM_001034535.1|	50.39	21.9	-1.20221	2.00678e-16	2.32735e-15	Bos taurus NAD(P)H dehydrogenase, quinone 1 (NQO1), mRNA
gi|156121022|ref|NM_001102188.1|	25.19	10.95	-1.20192	6.43804e-09	3.63703e-08	Bos taurus sarcoglycan, beta (43kDa dystrophin-associated glycoprotein) (SGCB), mRNA
gi|27806448|ref|NM_174162.1|	19.27	8.38	-1.20133	3.98494e-07	1.84147e-06	Bos taurus dystroglycan 1 (dystrophin-associated glycoprotein 1) (DAG1), mRNA
gi|126722858|ref|NM_001082422.1|	39.73	17.28	-1.20113	3.00876e-13	2.71241e-12	Bos taurus ribosomal protein S4, Y-linked 1 (RPS4Y1), mRNA
gi|114051034|ref|NM_001046132.1|	15.72	6.84	-1.20053	4.82818e-06	1.88677e-05	Bos taurus translocase of inner mitochondrial membrane 10 homolog (yeast) (TIMM10), nuclear gene encoding mitochondrial protein, mRNA
gi|62751955|ref|NM_001015609.1|	37.7	16.42	-1.19911	1.3074e-12	1.06151e-11	Bos taurus UDP-Gal:betaGlcNAc beta 1,4- galactosyltransferase, polypeptide 3 (B4GALT3), mRNA
gi|115432045|ref|NM_174581.3|	144.9	63.12	-1.19889	4.52984e-44	1.6417e-42	Bos taurus protein phosphatase 1, catalytic subunit, gamma isozyme (PPP1CC), mRNA
gi|114052904|ref|NM_001046092.1|	275.26	119.91	-1.19884	4.0706e-82	2.77171e-80	Bos taurus septin 2 (SEPT2), mRNA
gi|88853815|ref|NM_201527.2|	406.8	177.22	-1.19878	1.86145e-120	1.94543e-118	Bos taurus superoxide dismutase 2, mitochondrial (SOD2), nuclear gene encoding mitochondrial protein, mRNA
gi|31341650|ref|NM_181035.2|	10.99	4.79	-1.19809	0.000139532	0.000438349	Bos taurus versican (VCAN), mRNA
gi|166795233|ref|NM_001114170.1|	16.06	7.01	-1.19599	4.09574e-06	1.61813e-05	Bos taurus paroxysmal nonkinesigenic dyskinesia (PNKD), nuclear gene encoding mitochondrial protein, transcript variant 1, mRNA
gi|297478113|ref|XM_002689806.1|	22.32	9.75	-1.19486	5.50708e-08	2.82521e-07	PREDICTED: Bos taurus hypothetical LOC100297815 (LOC100297815), mRNA
gi|115495582|ref|NM_001076152.1|	12.51	5.47	-1.19347	5.06606e-05	0.000171051	Bos taurus activator of basal transcription 1 (ABT1), mRNA
gi|116003818|ref|NM_001076798.1|	96.54	42.25	-1.19218	1.14101e-29	2.48314e-28	Bos taurus ATPase, Na+/K+ transporting, alpha 1 polypeptide (ATP1A1), mRNA
gi|165973983|ref|NM_001113723.1|	109.06	47.73	-1.19215	2.64286e-33	6.76753e-32	Bos taurus ubiquinol-cytochrome c reductase complex 7.2 kDa protein (UQCR10), nuclear gene encoding mitochondrial protein, mRNA
gi|158519816|ref|NM_001110065.1|	11.33	4.96	-1.19174	0.00011798	0.000376164	Bos taurus integrator complex subunit 4 (INTS4), mRNA
gi|160425240|ref|NM_001110772.1|	26.55	11.63	-1.19086	3.3705e-09	1.96332e-08	Bos taurus Rho GTPase activating protein 18 (ARHGAP18), mRNA
gi|115496445|ref|NM_001075181.1|	19.11	8.38	-1.18931	5.58994e-07	2.51715e-06	Bos taurus pyrroline-5-carboxylate reductase family, member 2 (PYCR2), mRNA
gi|73853772|ref|NM_001015594.2|	29.25	12.83	-1.18892	5.55904e-10	3.50138e-09	Bos taurus armadillo repeat containing 1 (ARMC1), mRNA
gi|190360732|ref|NM_001128499.1|	57.32	25.15	-1.18848	3.58328e-18	4.60093e-17	Bos taurus TGFB-induced factor homeobox 1 (TGIF1), mRNA
gi|82697392|ref|NM_001037482.1|	30.77	13.51	-1.1875	2.0854e-10	1.37115e-09	Bos taurus cytosolic iron-sulfur protein assembly 1 (CIAO1), mRNA
gi|114050862|ref|NM_001045994.1|	32.29	14.2	-1.1852	7.8308e-11	5.36867e-10	Bos taurus ubiquitin-like domain containing CTD phosphatase 1 (UBLCP1), mRNA
gi|118150851|ref|NM_001077866.1|	246.52	108.45	-1.18467	2.17488e-72	1.34813e-70	Bos taurus ribosomal protein L15 (RPL15), mRNA
gi|115496213|ref|NM_001075367.1|	306.03	134.8	-1.18285	3.21686e-89	2.36993e-87	Bos taurus aldehyde dehydrogenase 2 family (mitochondrial) (ALDH2), nuclear gene encoding mitochondrial protein, mRNA
gi|115497691|ref|NM_001076437.1|	14.37	6.33	-1.18278	1.56629e-05	5.71108e-05	Bos taurus hypothetical protein LOC616908 (LOC616908), mRNA
gi|94966991|ref|NM_001040599.1|	30.27	13.34	-1.18213	3.41988e-10	2.20185e-09	Bos taurus eukaryotic translation elongation factor 1 epsilon 1 (EEF1E1), mRNA
gi|77736611|ref|NM_001033990.2|	166.88	73.56	-1.18182	2.102e-49	8.39679e-48	Bos taurus sterol carrier protein 2 (SCP2), mRNA
gi|114051186|ref|NM_001046580.1|	10.48	4.62	-1.18167	0.000233062	0.000704121	Bos taurus transmembrane protein 206 (TMEM206), mRNA
gi|139948228|ref|NM_001083748.1|	10.48	4.62	-1.18167	0.000233062	0.000703885	Bos taurus twist homolog 2 (Drosophila) (TWIST2), mRNA
gi|78042567|ref|NM_001035110.1|	175	77.15	-1.18162	1.0562e-51	4.4154e-50	Bos taurus family with sequence similarity 96, member A (FAM96A), mRNA
gi|155372190|ref|NM_001101236.1|	67.46	29.76	-1.18066	6.6332e-21	9.75764e-20	Bos taurus akirin 1 (AKIRIN1), mRNA
gi|198282094|ref|NM_001104961.1|	42.27	18.65	-1.18046	1.1626e-13	1.1081e-12	Bos taurus basic leucine zipper and W2 domains 2 (BZW2), mRNA
gi|157954072|ref|NM_001109797.1|	13.19	5.82	-1.18035	3.6273e-05	0.000125345	Bos taurus aminoadipate-semialdehyde synthase (AASS), nuclear gene encoding mitochondrial protein, mRNA
gi|114052806|ref|NM_001046286.1|	38.38	16.94	-1.17992	1.56989e-12	1.26663e-11	Bos taurus hydroxysteroid (17-beta) dehydrogenase 11 (HSD17B11), mRNA
gi|31341610|ref|NM_174582.2|	29.42	13	-1.17829	6.59392e-10	4.11571e-09	Bos taurus protein phosphatase 1, regulatory (inhibitor) subunit 8 (PPP1R8), mRNA
gi|115497153|ref|NM_001075650.1|	68.14	30.11	-1.17826	4.81706e-21	7.14451e-20	Bos taurus acyl-CoA synthetase long-chain family member 5 (ACSL5), mRNA
gi|297472426|ref|XM_002685854.1|	129.68	57.31	-1.1781	1.36535e-38	4.14585e-37	PREDICTED: Bos taurus KAT protein-like (TSTD1), mRNA
gi|148540299|ref|NM_001098474.1|	114.13	50.46	-1.17747	4.00914e-34	1.06295e-32	Bos taurus hypothetical protein LOC785621 (LOC785621), mRNA
gi|83035118|ref|NM_001037624.1|	51.06	22.58	-1.17715	3.98344e-16	4.53779e-15	Bos taurus nuclear transport factor 2 (NUTF2), mRNA
gi|149773546|ref|NM_001098921.1|	25.53	11.29	-1.17715	9.09464e-09	5.07088e-08	Bos taurus nucleoporin 93kDa (NUP93), mRNA
gi|31343542|ref|NM_175790.2|	47.17	20.87	-1.17644	5.33542e-15	5.7089e-14	Bos taurus isocitrate dehydrogenase 2 (NADP+), mitochondrial (IDH2), nuclear gene encoding mitochondrial protein, mRNA
gi|77735446|ref|NM_001034246.1|	35.17	15.57	-1.17558	1.54123e-11	1.11624e-10	Bos taurus signal transducing adaptor family member 2 (STAP2), mRNA
gi|134085750|ref|NM_001083494.1|	36.69	16.25	-1.17495	5.79916e-12	4.38376e-11	Bos taurus delta-like 2 homolog (Drosophila) (DLK2), mRNA
gi|31340789|ref|NM_174664.2|	52.92	23.44	-1.17484	1.28404e-16	1.51059e-15	Bos taurus platelet-activating factor acetylhydrolase 1b, catalytic subunit 2 (30kDa) (PAFAH1B2), mRNA
gi|75812937|ref|NM_001033617.1|	232.48	102.98	-1.17474	1.70721e-67	9.77351e-66	Bos taurus cathepsin C (CTSC), mRNA
gi|84000036|ref|NM_001038030.1|	57.15	25.32	-1.17448	8.19692e-18	1.02467e-16	Bos taurus small glutamine-rich tetratricopeptide repeat (TPR)-containing, alpha (SGTA), mRNA
gi|31343104|ref|NM_173986.2|	21.98	9.75	-1.17272	1.07602e-07	5.37592e-07	Bos taurus v-akt murine thymoma viral oncogene homolog 1 (AKT1), mRNA
gi|115497865|ref|NM_001076111.1|	65.43	29.08	-1.16993	4.6655e-20	6.57265e-19	Bos taurus TSPY-like 1 (TSPYL1), mRNA
gi|84370168|ref|NM_001038566.1|	83.86	37.29	-1.16919	3.05532e-25	5.50325e-24	Bos taurus mediator complex subunit 21 (MED21), mRNA
gi|115497021|ref|NM_001076059.1|	18.43	8.21	-1.1666	1.28856e-06	5.53879e-06	Bos taurus F-box and leucine-rich repeat protein 4 (FBXL4), mRNA
gi|77735486|ref|NM_001034266.1|	73.72	32.84	-1.1666	2.67232e-22	4.16271e-21	Bos taurus proteasome (prosome, macropain) subunit, beta type, 4 (PSMB4), mRNA
gi|115495638|ref|NM_001075159.1|	25.7	11.46	-1.16516	1.07549e-08	5.97438e-08	Bos taurus solute carrier family 25 (mitochondrial carrier: glutamate), member 22 (SLC25A22), nuclear gene encoding mitochondrial protein, mRNA
gi|84490368|ref|NM_001038501.1|	127.32	56.79	-1.16475	2.97002e-37	8.69529e-36	Bos taurus ATP synthase, H+ transporting, mitochondrial Fo complex, subunit B1 (ATP5F1), nuclear gene encoding mitochondrial protein, mRNA
gi|114326273|ref|NM_174025.3|	121.57	54.23	-1.16462	1.19511e-35	3.3256e-34	Bos taurus crystallin, zeta (quinone reductase) (CRYZ), mRNA
gi|115497673|ref|NM_001076126.1|	34.49	15.4	-1.16325	3.50038e-11	2.45409e-10	Bos taurus ubiquitin specific peptidase 8 (USP8), mRNA
gi|157954080|ref|NM_001109801.1|	41.76	18.65	-1.16295	3.11468e-13	2.79947e-12	Bos taurus LIM domain 7 (LMO7), mRNA
gi|156120570|ref|NM_001101961.1|	40.58	18.13	-1.16239	7.02442e-13	5.95056e-12	Bos taurus receptor accessory protein 3 (REEP3), mRNA
gi|157279864|ref|NM_001104977.1|	66.95	29.94	-1.16101	2.89022e-20	4.09737e-19	Bos taurus cell division cycle associated 7-like (CDCA7L), mRNA
gi|115497309|ref|NM_001076089.1|	131.04	58.67	-1.15931	5.10366e-38	1.53417e-36	Bos taurus twisted gastrulation homolog 1 (Drosophila) (TWSG1), mRNA
gi|75832083|ref|NM_176656.3|	94.68	42.42	-1.15832	6.77904e-28	1.3723e-26	Bos taurus NADH dehydrogenase (ubiquinone) 1 beta subcomplex, 5, 16kDa (NDUFB5), nuclear gene encoding mitochondrial protein, mRNA
gi|148237781|ref|NM_001098122.1|	102.29	45.84	-1.15799	5.4307e-30	1.19929e-28	Bos taurus synovial sarcoma translocation, chromosome 18 (SS18), mRNA
gi|118151385|ref|NM_001077863.1|	23.67	10.61	-1.15764	4.7277e-08	2.45338e-07	Bos taurus asparagine-linked glycosylation 14 homolog (ALG14), mRNA
gi|156120814|ref|NM_001102084.1|	29.76	13.34	-1.15762	9.19786e-10	5.66235e-09	Bos taurus NEL-like 2 (chicken) (NELL2), mRNA
gi|115497507|ref|NM_001075484.1|	68.65	30.79	-1.1568	1.29092e-20	1.85943e-19	Bos taurus membrane protein, palmitoylated 1, 55kDa (MPP1), mRNA
gi|31341016|ref|NM_174806.2|	19.44	8.72	-1.15663	7.8352e-07	3.46569e-06	Bos taurus glutamic-oxaloacetic transaminase 2, mitochondrial (aspartate aminotransferase 2) (GOT2), nuclear gene encoding mitochondrial protein, mRNA
gi|114050904|ref|NM_001046449.1|	137.63	61.75	-1.15628	1.08386e-39	3.40621e-38	Bos taurus SERPINE1 mRNA binding protein 1 (SERBP1), mRNA
gi|164518995|ref|NM_001113315.1|	179.73	80.74	-1.15448	3.4582e-51	1.41928e-49	Bos taurus 6.8 kDa mitochondrial proteolipid (MP68), nuclear gene encoding mitochondrial protein, mRNA
gi|157168344|ref|NM_001103317.1|	25.87	11.63	-1.15343	1.26773e-08	6.99471e-08	Bos taurus excision repair cross-complementing rodent repair deficiency, complementation group 2 (ERCC2), mRNA
gi|164420697|ref|NM_001045881.2|	25.87	11.63	-1.15343	1.26773e-08	6.99041e-08	Bos taurus centromere protein C 1 (CENPC1), mRNA
gi|155372100|ref|NM_001101189.1|	10.65	4.79	-1.15276	0.000276256	0.000821366	Bos taurus La ribonucleoprotein domain family, member 4 (LARP4), mRNA
gi|156120772|ref|NM_001102063.1|	16.74	7.53	-1.15258	4.87256e-06	1.90163e-05	Bos taurus zinc finger protein 642 (ZNF642), mRNA
gi|77404253|ref|NM_001034038.1|	53.6	24.12	-1.152	2.47696e-16	2.86524e-15	Bos taurus ribosomal protein S3A (RPS3A), mRNA
gi|77736512|ref|NM_001034783.1|	649.26	292.35	-1.1511	3.07538e-179	4.25254e-177	Bos taurus ribosomal protein L32 (RPL32), mRNA
gi|157279906|ref|NM_001104999.1|	105.5	47.56	-1.14942	1.50035e-30	3.42263e-29	Bos taurus parathymosin (PTMS), mRNA
gi|114051060|ref|NM_001046012.1|	29.59	13.34	-1.14935	1.27492e-09	7.72167e-09	Bos taurus DCN1, defective in cullin neddylation 1, domain containing 5 (S. cerevisiae) (DCUN1D5), mRNA
gi|115497735|ref|NM_001075197.1|	197.65	89.12	-1.14913	1.031e-55	4.85162e-54	Bos taurus olfactomedin-like 3 (OLFML3), mRNA
gi|129277511|ref|NM_001082613.1|	31.11	14.03	-1.14886	4.77578e-10	3.02713e-09	Bos taurus zinc finger protein 644 (ZNF644), mRNA
gi|114051613|ref|NM_001046519.1|	68.65	30.96	-1.14885	2.09384e-20	2.99196e-19	Bos taurus down-regulator of transcription 1, TBP-binding (negative cofactor 2) (DR1), mRNA
gi|167583519|ref|NM_001114512.1|	110.75	49.95	-1.14875	6.01632e-32	1.45754e-30	Bos taurus guanine nucleotide binding protein (G protein), gamma 10 (GNG10), mRNA
gi|219522067|ref|NM_001143740.1|	78.11	35.24	-1.14829	5.34868e-23	8.66197e-22	Bos taurus translocase of outer mitochondrial membrane 5 homolog (yeast) (TOMM5), nuclear gene encoding mitochondrial protein, mRNA
gi|116003990|ref|NM_001076888.1|	14.03	6.33	-1.14824	3.06616e-05	0.00010719	Bos taurus RAP1 GTPase activating protein (RAP1GAP), mRNA
gi|116004364|ref|NM_001077074.1|	14.03	6.33	-1.14824	3.06616e-05	0.000107149	Bos taurus phosphatidylinositol glycan anchor biosynthesis, class F (PIGF), mRNA
gi|75677539|ref|NM_001033121.1|	48.53	21.9	-1.14795	7.44084e-15	7.84036e-14	Bos taurus zinc finger protein 148 (ZNF148), mRNA
gi|155371822|ref|NM_001101045.1|	111.42	50.29	-1.14766	4.35974e-32	1.06193e-30	Bos taurus zinc finger, AN1-type domain 5 (ZFAND5), mRNA
gi|149642868|ref|NM_001099165.1|	28.41	12.83	-1.14688	2.89078e-09	1.69376e-08	Bos taurus RAB22A, member RAS oncogene family (RAB22A), mRNA
gi|77735550|ref|NM_001034299.1|	240.09	108.45	-1.14655	4.68012e-67	2.62906e-65	Bos taurus phosphoglycerate kinase 1 (PGK1), mRNA
gi|139947864|ref|NM_001083661.1|	17.42	7.87	-1.14631	3.48738e-06	1.39247e-05	Bos taurus importin 4 (IPO4), mRNA
gi|118150877|ref|NM_001077883.1|	15.89	7.18	-1.14606	9.4845e-06	3.56382e-05	Bos taurus dihydrofolate reductase (DHFR), mRNA
gi|116004156|ref|NM_001076967.1|	34.83	15.74	-1.14589	4.84632e-11	3.37403e-10	Bos taurus transforming growth factor beta regulator 4 (TBRG4), mRNA
gi|77735394|ref|NM_001034222.1|	26.88	12.15	-1.14558	7.73492e-09	4.35053e-08	Bos taurus nucleoporin 88kDa (NUP88), mRNA
gi|77736426|ref|NM_001034741.1|	119.2	53.88	-1.14556	4.1155e-34	1.08794e-32	Bos taurus leptin receptor overlapping transcript (LEPROT), mRNA
gi|155371982|ref|NM_001101128.1|	14.37	6.5	-1.14455	2.58986e-05	9.18613e-05	Bos taurus UTP15, U3 small nucleolar ribonucleoprotein, homolog (S. cerevisiae) (UTP15), mRNA
gi|77404220|ref|NM_001034056.1|	14.37	6.5	-1.14455	2.58986e-05	9.18251e-05	Bos taurus membrane-spanning 4-domains, subfamily A, member 8B (MS4A8B), mRNA
gi|149642696|ref|NM_001098944.1|	14.37	6.5	-1.14455	2.58986e-05	9.17889e-05	Bos taurus UDP glucuronosyltransferase 2 family, polypeptide A3 (UGT2A3), mRNA
gi|118601761|ref|NM_001079587.1|	70.67	31.99	-1.14348	7.92852e-21	1.15872e-19	Bos taurus zinc finger, FYVE domain containing 21 (ZFYVE21), mRNA
gi|82524406|ref|NM_001015649.2|	30.6	13.86	-1.1426	7.7878e-10	4.81739e-09	Bos taurus DnaJ (Hsp40) homolog, subfamily C, member 18 (DNAJC18), mRNA
gi|139947655|ref|NM_001083689.1|	17.75	8.04	-1.14255	2.95006e-06	1.19384e-05	Bos taurus forkhead box P1 (FOXP1), mRNA
gi|154152148|ref|NM_001100322.1|	26.04	11.8	-1.14194	1.48965e-08	8.15906e-08	Bos taurus similar to Myeloid-associated differentiation marker (LOC508153), mRNA
gi|31341450|ref|NM_174647.2|	14.71	6.67	-1.14104	2.18746e-05	7.81745e-05	Bos taurus protein phosphatase 1, regulatory (inhibitor) subunit 1B (PPP1R1B), mRNA
gi|158508550|ref|NM_001110000.1|	16.23	7.36	-1.14089	8.01754e-06	3.04829e-05	Bos taurus kinase insert domain receptor (a type III receptor tyrosine kinase) (KDR), mRNA
gi|156718139|ref|NM_001103105.1|	138.81	62.95	-1.14083	3.3079e-39	1.0182e-37	Bos taurus v-erb-b2 erythroblastic leukemia viral oncogene homolog 3 (avian) (ERBB3), mRNA
gi|118151107|ref|NM_001078007.1|	181.42	82.28	-1.14072	1.05095e-50	4.29362e-49	Bos taurus coatomer protein complex, subunit beta 1 (COPB1), mRNA
gi|154707897|ref|NM_001099058.1|	33.14	15.05	-1.13881	1.78348e-10	1.17954e-09	Bos taurus torsin family 1, member A (torsin A) (TOR1A), mRNA
gi|31342530|ref|NM_174239.2|	101.28	46.02	-1.13802	6.00902e-29	1.2708e-27	Bos taurus aldehyde dehydrogenase 1 family, member A1 (ALDH1A1), mRNA
gi|115497217|ref|NM_001075834.1|	16.57	7.53	-1.13785	6.77714e-06	2.59867e-05	Bos taurus nicotinamide nucleotide adenylyltransferase 1 (NMNAT1), mRNA
gi|125630712|ref|NM_001081539.1|	15.05	6.84	-1.1377	1.8475e-05	6.6715e-05	Bos taurus ashwin (LOC540024), mRNA
gi|155372114|ref|NM_001101196.1|	19.95	9.07	-1.13721	7.80082e-07	3.45218e-06	Bos taurus hypothetical protein LOC539712 (FAM122A), mRNA
gi|78050048|ref|NM_001035069.1|	38.38	17.45	-1.13713	6.82116e-12	5.10479e-11	Bos taurus component of oligomeric golgi complex 6 (COG6), mRNA
gi|155372156|ref|NM_001101218.1|	36.86	16.76	-1.13703	1.81291e-11	1.3046e-10	Bos taurus zinc finger protein 131 (ZNF131), mRNA
gi|297471718|ref|XM_002685354.1|	139.15	63.29	-1.13659	4.52636e-39	1.3885e-37	PREDICTED: Bos taurus KIAA1902 protein-like (LOC788312), mRNA
gi|77735686|ref|NM_001034369.1|	63.91	29.08	-1.13601	8.52712e-19	1.12049e-17	Bos taurus proteasome (prosome, macropain) subunit, beta type, 6 (PSMB6), mRNA
gi|125991925|ref|NM_001081618.1|	84.2	38.32	-1.13572	2.90672e-24	4.9858e-23	Bos taurus nudix (nucleoside diphosphate linked moiety X)-type motif 4 (NUDT4), mRNA
gi|77735888|ref|NM_001034469.1|	64.25	29.25	-1.13526	7.24772e-19	9.56571e-18	Bos taurus mesoderm development candidate 2 (MESDC2), mRNA
gi|115496425|ref|NM_001076338.1|	13.53	6.16	-1.13516	5.05918e-05	0.000171076	Bos taurus MOB1, Mps One Binder kinase activator-like 1B (yeast) (MOBKL1B), mRNA
gi|77735506|ref|NM_001034276.1|	16.91	7.7	-1.13495	5.72844e-06	2.21737e-05	Bos taurus TAF11 RNA polymerase II, TATA box binding protein (TBP)-associated factor, 28kDa (TAF11), mRNA
gi|84000088|ref|NM_001038047.1|	71.35	32.5	-1.13447	9.23598e-21	1.34325e-19	Bos taurus proline rich 13 (PRR13), mRNA
gi|116003962|ref|NM_001076873.1|	22.49	10.26	-1.13225	1.75447e-07	8.51467e-07	Bos taurus bromodomain containing 3 (BRD3), mRNA
gi|115496369|ref|NM_001076001.1|	22.49	10.26	-1.13225	1.75447e-07	8.51008e-07	Bos taurus NOP2/Sun domain family, member 3 (NSUN3), mRNA
gi|114052205|ref|NM_001046365.1|	76.09	34.73	-1.13152	5.9167e-22	9.05951e-21	Bos taurus proteasome (prosome, macropain) assembly chaperone 2 (PSMG2), mRNA
gi|77735808|ref|NM_001034427.1|	29.59	13.51	-1.13108	2.0661e-09	1.22981e-08	Bos taurus replication protein A3, 14kDa (RPA3), mRNA
gi|115432057|ref|NM_173939.2|	71.52	32.67	-1.13038	1.07915e-20	1.56443e-19	Bos taurus methylmalonyl CoA mutase (MUT), nuclear gene encoding mitochondrial protein, mRNA
gi|62988307|ref|NM_001017945.1|	20.97	9.58	-1.13023	4.72758e-07	2.15802e-06	Bos taurus deltex homolog 2 (Drosophila) (DTX2), mRNA
gi|78369211|ref|NM_001035472.1|	59.52	27.2	-1.12977	1.82882e-17	2.24249e-16	Bos taurus chromatin modifying protein 2B (CHMP2B), mRNA
gi|126723475|ref|NM_001082466.1|	56.13	25.66	-1.12925	1.49995e-16	1.7577e-15	Bos taurus nudix (nucleoside diphosphate linked moiety X)-type motif 3 (NUDT3), mRNA
gi|34147042|ref|NM_183082.1|	38.89	17.79	-1.12833	6.77066e-12	5.07122e-11	Bos taurus aryl hydrocarbon receptor interacting protein (AIP), mRNA
gi|33354270|ref|NM_182788.1|	47.85	21.9	-1.12759	2.68434e-14	2.7048e-13	Bos taurus tissue factor pathway inhibitor 2 (TFPI2), mRNA
gi|62751684|ref|NM_001015621.1|	69.15	31.65	-1.12752	5.40546e-20	7.55587e-19	Bos taurus eukaryotic translation initiation factor 2, subunit 2 beta, 38kDa (EIF2S2), mRNA
gi|114053300|ref|NM_001046605.1|	103.14	47.21	-1.12744	5.01206e-29	1.06246e-27	Bos taurus receptor accessory protein 5 (REEP5), mRNA
gi|115496995|ref|NM_001076056.1|	14.2	6.5	-1.12738	3.60156e-05	0.000124503	Bos taurus protein phosphatase methylesterase 1 (PPME1), mRNA
gi|115497145|ref|NM_001076071.1|	72.87	33.36	-1.12721	5.63002e-21	8.3228e-20	Bos taurus ring finger protein 128 (RNF128), mRNA
gi|115496989|ref|NM_001076485.1|	12.34	5.65	-1.12702	0.000117393	0.000374824	Bos taurus CD3e molecule, epsilon associated protein (CD3EAP), mRNA
gi|94400869|ref|NM_001024550.3|	458.88	210.24	-1.12608	6.42214e-123	7.03929e-121	Bos taurus ATP synthase, H+ transporting, mitochondrial F0 complex, subunit G (ATP5L), nuclear gene encoding mitochondrial protein, mRNA
gi|77735932|ref|NM_001034491.1|	48.86	22.41	-1.12451	1.64269e-14	1.68352e-13	Bos taurus PDZ and LIM domain 4 (PDLIM4), mRNA
gi|139948185|ref|NM_001083745.1|	23.5	10.78	-1.1243	1.06447e-07	5.32411e-07	Bos taurus GTF2I repeat domain containing 2 (GTF2IRD2), mRNA
gi|134085802|ref|NM_001083455.1|	23.5	10.78	-1.1243	1.06447e-07	5.32115e-07	Bos taurus hypothetical protein LOC530070 (LOC530070), mRNA
gi|115496725|ref|NM_001076029.1|	29.08	13.34	-1.12427	3.36112e-09	1.95913e-08	Bos taurus transcription factor Dp-1 (TFDP1), mRNA
gi|157427869|ref|NM_001105372.1|	85.38	39.17	-1.12415	3.34328e-24	5.70197e-23	Bos taurus protein phosphatase 6, regulatory subunit 3 (PPP6R3), mRNA
gi|149642988|ref|NM_001098962.1|	56.3	25.83	-1.12409	1.75053e-16	2.03805e-15	Bos taurus coiled-coil domain containing 43 (CCDC43), mRNA
gi|118601847|ref|NM_001079626.1|	41.76	19.16	-1.12402	1.32245e-12	1.07179e-11	Bos taurus Fas apoptotic inhibitory molecule (FAIM), mRNA
gi|77736204|ref|NM_001034629.1|	112.94	51.83	-1.1237	1.77703e-31	4.23658e-30	Bos taurus epoxide hydrolase 1, microsomal (xenobiotic) (EPHX1), mRNA
gi|166795314|ref|NM_001114190.1|	12.68	5.82	-1.12346	9.89306e-05	0.000320082	Bos taurus glutathione reductase (GSR), mRNA
gi|134085891|ref|NM_001083495.1|	12.68	5.82	-1.12346	9.89306e-05	0.000319967	Bos taurus similar to Lims E protein (MGC142792), mRNA
gi|154152118|ref|NM_001100372.1|	12.68	5.82	-1.12346	9.89306e-05	0.000319852	Bos taurus zinc finger protein 184 (ZNF184), mRNA
gi|116004032|ref|NM_001076904.1|	21.98	10.09	-1.12327	2.86418e-07	1.34711e-06	Bos taurus sorting nexin 11 (SNX11), mRNA
gi|78045550|ref|NM_001035076.1|	274.58	126.07	-1.123	5.51346e-74	3.51454e-72	Bos taurus transmembrane protein 59 (TMEM59), mRNA
gi|31342022|ref|NM_174429.2|	38.72	17.79	-1.12201	9.31536e-12	6.90812e-11	Bos taurus protein phosphatase, Mg2+/Mn2+ dependent, 1A (PPM1A), mRNA
gi|115496458|ref|NM_001075720.1|	57.32	26.34	-1.12178	1.07204e-16	1.26616e-15	Bos taurus ring finger protein 7 (RNF7), mRNA
gi|83035066|ref|NM_001037605.1|	40.58	18.65	-1.12159	2.97672e-12	2.32853e-11	Bos taurus mitochondrial ribosomal protein S33 (MRPS33), nuclear gene encoding mitochondrial protein, mRNA
gi|155372308|ref|NM_001101297.1|	52.08	23.95	-1.1207	2.7395e-15	2.99181e-14	Bos taurus secretoglobin, family 2A, member 2 (SCGB2A2), mRNA
gi|78369313|ref|NM_001035454.1|	20.46	9.41	-1.12054	7.72364e-07	3.42139e-06	Bos taurus mitochondrial ribosomal protein L22 (MRPL22), nuclear gene encoding mitochondrial protein, mRNA
gi|158519830|ref|NM_001110080.1|	63.57	29.25	-1.11991	2.58078e-18	3.32798e-17	Bos taurus hypothetical protein LOC532603 (LOC532603), mRNA
gi|157074093|ref|NM_001103289.1|	97.73	44.99	-1.1192	2.74576e-27	5.44788e-26	Bos taurus pleiomorphic adenoma gene-like 1 (PLAGL1), mRNA
gi|155372146|ref|NM_001101213.1|	15.22	7.01	-1.11848	2.16336e-05	7.74056e-05	Bos taurus isochorismatase domain containing 1 (ISOC1), mRNA
gi|94966981|ref|NM_001040593.1|	17.08	7.87	-1.11787	6.70356e-06	2.57266e-05	Bos taurus B9 protein domain 2 (B9D2), mRNA
gi|257467661|ref|NM_001164670.1|	11.5	5.3	-1.11757	0.000230124	0.000696416	Bos taurus myotubularin related protein 15 (MTMR15), mRNA
gi|156121126|ref|NM_001102241.1|	45.65	21.04	-1.11748	1.5804e-13	1.47657e-12	Bos taurus Rho GTPase activating protein 12 (ARHGAP12), mRNA
gi|148233485|ref|NM_001034542.2|	80.14	36.95	-1.11695	1.34254e-22	2.1207e-21	Bos taurus chaperonin containing TCP1, subunit 6A (zeta 1) (CCT6A), mRNA
gi|114052582|ref|NM_001045894.1|	13.36	6.16	-1.11692	7.02672e-05	0.000232192	Bos taurus replication factor C (activator 1) 4, 37kDa (RFC4), mRNA
gi|77735644|ref|NM_001034346.1|	68.98	31.82	-1.11624	1.18533e-19	1.62902e-18	Bos taurus WW domain binding protein 1 (WBP1), mRNA
gi|114052175|ref|NM_001046366.1|	42.27	19.5	-1.11616	1.30771e-12	1.0608e-11	Bos taurus family with sequence similarity 53, member C (FAM53C), mRNA
gi|156523193|ref|NM_001102541.1|	15.56	7.18	-1.11579	1.82539e-05	6.60224e-05	Bos taurus hypothetical protein LOC100124497 (LOC100124497), mRNA
gi|123959745|ref|NM_001080726.1|	174.49	80.57	-1.11483	3.98156e-47	1.54251e-45	Bos taurus Cbp/p300-interacting transactivator, with Glu/Asp-rich carboxy-terminal domain, 4 (CITED4), mRNA
gi|93205065|ref|NM_205773.2|	11.84	5.47	-1.11406	0.000193673	0.000594714	Bos taurus chemokine (C-C motif) ligand 11 (CCL11), mRNA
gi|147902867|ref|NM_001098050.1|	21.47	9.92	-1.11391	4.67084e-07	2.13321e-06	Bos taurus mastermind-like 2 (Drosophila) (MAML2), mRNA
gi|149643096|ref|NM_001099180.1|	13.7	6.33	-1.1139	5.92232e-05	0.000198249	Bos taurus TP53 regulating kinase (TP53RK), mRNA
gi|115495808|ref|NM_001076173.1|	13.7	6.33	-1.1139	5.92232e-05	0.000198175	Bos taurus SPRY domain containing 4 (SPRYD4), mRNA
gi|157074203|ref|NM_001103347.1|	37.03	17.11	-1.11385	3.40044e-11	2.38775e-10	Bos taurus TEA domain family member 2 (TEAD2), mRNA
gi|115495706|ref|NM_001075507.1|	92.15	42.59	-1.11347	1.289e-25	2.36439e-24	Bos taurus choline phosphotransferase 1 (CHPT1), mRNA
gi|118151073|ref|NM_001077989.1|	29.59	13.68	-1.11304	3.31968e-09	1.93749e-08	Bos taurus mediator complex subunit 31 (MED31), mRNA
gi|118151411|ref|NM_001078045.1|	19.61	9.07	-1.11242	1.4914e-06	6.3409e-06	Bos taurus hypothetical protein LOC614339 (LOC614339), mRNA
gi|297464270|ref|XM_001254138.3|	17.75	8.21	-1.11236	4.7812e-06	1.87166e-05	PREDICTED: Bos taurus retinoblastoma-binding protein 6, transcript variant 2 (RBBP6), mRNA
gi|115496757|ref|NM_001076032.1|	25.87	11.97	-1.11186	3.31396e-08	1.75521e-07	Bos taurus NmrA-like family domain containing 1 (NMRAL1), mRNA
gi|31342245|ref|NM_174352.2|	131.2	60.73	-1.11129	1.08844e-35	3.03817e-34	Bos taurus insulin-like growth factor 2 receptor (IGF2R), mRNA
gi|115496953|ref|NM_001076380.1|	128.16	59.36	-1.11038	7.46462e-35	2.03309e-33	Bos taurus MOCO sulphurase C-terminal domain containing 2 (MOSC2), mRNA
gi|82697606|ref|NM_001014930.2|	40.24	18.65	-1.10945	5.61042e-12	4.26259e-11	Bos taurus chromosome 20 open reading frame 30 ortholog (C13H20orf30), mRNA
gi|156120718|ref|NM_001102036.1|	22.49	10.43	-1.10854	2.82442e-07	1.3291e-06	Bos taurus zinc finger protein 592 (ZNF592), mRNA
gi|164448633|ref|NM_001034577.2|	18.43	8.55	-1.10806	3.41022e-06	1.3647e-05	Bos taurus taspase, threonine aspartase, 1 (TASP1), mRNA
gi|156120652|ref|NM_001102003.1|	18.43	8.55	-1.10806	3.41022e-06	1.36409e-05	Bos taurus endoplasmic reticulum aminopeptidase 1 (ERAP1), mRNA
gi|116004392|ref|NM_001077087.1|	100.26	46.53	-1.10751	1.62292e-27	3.25598e-26	Bos taurus brain expressed X-linked 2 (BEX2), mRNA
gi|156523121|ref|NM_001102505.1|	35	16.25	-1.10692	1.46372e-10	9.78134e-10	Bos taurus v-raf-1 murine leukemia viral oncogene homolog 1 (RAF1), mRNA
gi|115495610|ref|NM_001076156.1|	96.88	44.99	-1.10659	1.31466e-26	2.53567e-25	Bos taurus vacuolar protein sorting 4 homolog B (S. cerevisiae) (VPS4B), mRNA
gi|122692438|ref|NM_001080317.1|	106.69	49.61	-1.10472	4.62062e-29	9.818e-28	Bos taurus mitochondrial ribosomal protein L3 (MRPL3), nuclear gene encoding mitochondrial protein, mRNA
gi|115496460|ref|NM_001075492.1|	27.22	12.66	-1.10439	1.70056e-08	9.2634e-08	Bos taurus CCZ1 vacuolar protein trafficking and biogenesis associated homolog (S. cerevisiae) (CCZ1), mRNA
gi|114051260|ref|NM_001046617.1|	27.22	12.66	-1.10439	1.70056e-08	9.25779e-08	Bos taurus polymerase (RNA) III (DNA directed) polypeptide K, 12.3 kDa (POLR3K), mRNA
gi|31342588|ref|NM_174208.2|	105.17	48.92	-1.10423	1.21126e-28	2.52009e-27	Bos taurus thioredoxin 2 (TXN2), nuclear gene encoding mitochondrial protein, mRNA
gi|77736414|ref|NM_001034735.1|	1619.94	753.7	-1.10388	0	0	Bos taurus CD74 molecule, major histocompatibility complex, class II invariant chain (CD74), mRNA
gi|148747483|ref|NM_174684.2|	116.16	54.06	-1.10348	1.91862e-31	4.56205e-30	Bos taurus ATP synthase, H+ transporting, mitochondrial F1 complex, alpha subunit 1, cardiac muscle (ATP5A1), nuclear gene encoding mitochondrial protein, mRNA
gi|115496913|ref|NM_001075862.1|	16.91	7.87	-1.10344	9.25486e-06	3.48482e-05	Bos taurus tetratricopeptide repeat domain 27 (TTC27), mRNA
gi|75812945|ref|NM_001033622.1|	31.96	14.88	-1.10289	1.03756e-09	6.33531e-09	Bos taurus NOP56 ribonucleoprotein homolog (yeast) (NOP56), mRNA
gi|114051178|ref|NM_001046205.1|	38.21	17.79	-1.10288	2.40702e-11	1.70752e-10	Bos taurus chromosome 20 open reading frame 27 ortholog (C13H20ORF27), mRNA
gi|114050994|ref|NM_001046484.1|	25.7	11.97	-1.10235	4.55362e-08	2.36578e-07	Bos taurus coiled-coil-helix-coiled-coil-helix domain containing 1 (CHCHD1), mRNA
gi|149642690|ref|NM_001099026.1|	25.7	11.97	-1.10235	4.55362e-08	2.36441e-07	Bos taurus mesoderm induction early response 1, family member 2 (MIER2), mRNA
gi|73853748|ref|NM_173968.3|	260.72	121.45	-1.10214	2.70164e-68	1.58708e-66	Bos taurus thioredoxin (TXN), mRNA
gi|32880211|ref|NM_182651.1|	34.15	15.91	-1.10195	2.79524e-10	1.81923e-09	Bos taurus DNA (cytosine-5-)-methyltransferase 1 (DNMT1), mRNA
gi|75832052|ref|NM_174119.3|	15.39	7.18	-1.09994	2.52068e-05	8.94782e-05	Bos taurus neutrophil cytosolic factor 1 (NCF1), mRNA
gi|164420788|ref|NM_001035435.2|	34.83	16.25	-1.09989	2.00576e-10	1.32072e-09	Bos taurus pyruvate dehydrogenase (lipoamide) beta (PDHB), nuclear gene encoding mitochondrial protein, mRNA
gi|114051390|ref|NM_001046176.1|	63.4	29.59	-1.09937	8.92562e-18	1.11267e-16	Bos taurus septin 10 (SEPT10), mRNA
gi|167583541|ref|NM_001114510.1|	113.62	53.03	-1.09934	1.29574e-30	2.97854e-29	Bos taurus chromosome 3 open reading frame 10 ortholog (C22H3ORF10), mRNA
gi|27807166|ref|NM_174643.1|	168.91	78.86	-1.09889	1.15193e-44	4.20876e-43	Bos taurus peroxiredoxin 6 (PRDX6), mRNA
gi|77736042|ref|NM_001034548.1|	32.97	15.4	-1.09822	6.30174e-10	3.94429e-09	Bos taurus splicing factor 3a, subunit 3, 60kDa (SF3A3), mRNA
gi|134085790|ref|NM_001083477.1|	44.64	20.87	-1.09691	6.557e-13	5.58619e-12	Bos taurus methylenetetrahydrofolate dehydrogenase (NADP+ dependent) 1, methenyltetrahydrofolate cyclohydrolase, formyltetrahydrofolate synthetase (MTHFD1), mRNA
gi|156523177|ref|NM_001102533.1|	20.12	9.41	-1.09636	1.4656e-06	6.24303e-06	Bos taurus cAMP responsive element binding protein 3-like 2 (CREB3L2), mRNA
gi|114052938|ref|NM_001046229.1|	20.12	9.41	-1.09636	1.4656e-06	6.24007e-06	Bos taurus ADP-ribosylation factor-like 1 (ARL1), mRNA
gi|114051326|ref|NM_001046597.1|	33.65	15.74	-1.09617	4.51932e-10	2.87268e-09	Bos taurus ELOVL family member 5, elongation of long chain fatty acids (FEN1/Elo2, SUR4/Elo3-like, yeast) (ELOVL5), mRNA
gi|114051484|ref|NM_001046062.1|	11.33	5.3	-1.09608	0.000319048	0.000940506	Bos taurus Fanconi anemia-associated protein, 24 kDa (FAAP24), mRNA
gi|115495946|ref|NM_001076186.1|	78.62	36.78	-1.09597	1.40773e-21	2.12293e-20	Bos taurus RAB5A, member RAS oncogene family (RAB5A), mRNA
gi|155371870|ref|NM_001101070.1|	13.53	6.33	-1.09588	8.18818e-05	0.000267912	Bos taurus family with sequence similarity 117, member A (FAM117A), mRNA
gi|115497247|ref|NM_001076079.1|	22.99	10.78	-1.09265	2.77304e-07	1.30698e-06	Bos taurus YY1 associated factor 2 (YAF2), mRNA
gi|148236122|ref|NM_001098043.1|	13.86	6.5	-1.09242	6.89498e-05	0.000228342	Bos taurus adipocyte-specific adhesion molecule (ASAM), mRNA
gi|139948604|ref|NM_001083695.1|	13.86	6.5	-1.09242	6.89498e-05	0.000228258	Bos taurus ferric-chelate reductase 1 (FRRS1), mRNA
gi|139948488|ref|NM_001083704.1|	28.07	13.17	-1.09177	1.41242e-08	7.75022e-08	Bos taurus hypothetical LOC525690 (MGC139367), mRNA
gi|115495530|ref|NM_001076512.1|	46.67	21.9	-1.09156	2.43266e-13	2.22429e-12	Bos taurus protein CCSMST1 (CCSMST1), mRNA
gi|114051442|ref|NM_001046166.1|	35.34	16.59	-1.09099	1.96811e-10	1.29687e-09	Bos taurus PWP1 homolog (S. cerevisiae) (PWP1), mRNA
gi|78369245|ref|NM_001035468.1|	104.49	49.09	-1.08986	6.59182e-28	1.33741e-26	Bos taurus acireductone dioxygenase 1 (ADI1), mRNA
gi|149642770|ref|NM_001099036.1|	40.41	18.99	-1.08947	1.03209e-11	7.62867e-11	Bos taurus NCK adaptor protein 2 (NCK2), mRNA
gi|156120470|ref|NM_001101911.1|	38.21	17.96	-1.08916	3.81358e-11	2.66535e-10	Bos taurus regulator of chromosome condensation 2 (RCC2), mRNA
gi|156121076|ref|NM_001102215.1|	53.09	24.98	-1.08767	6.68802e-15	7.08032e-14	Bos taurus zinc finger, ZZ-type containing 3 (ZZZ3), mRNA
gi|77736370|ref|NM_001034713.1|	125.79	59.19	-1.08759	3.61332e-33	9.14832e-32	Bos taurus actin related protein 2/3 complex, subunit 2, 34kDa (ARPC2), mRNA
gi|134085933|ref|NM_001083504.1|	12	5.65	-1.08671	0.000225474	0.000684186	Bos taurus armadillo repeat containing 7 (ARMC7), mRNA
gi|156121054|ref|NM_001102204.1|	228.09	107.43	-1.08621	1.27214e-58	6.24809e-57	Bos taurus Ras and Rab interactor 2 (RIN2), mRNA
gi|83035064|ref|NM_001037594.1|	34.49	16.25	-1.08574	3.74984e-10	2.40396e-09	Bos taurus cyclin-dependent kinase 4 (CDK4), mRNA
gi|115497653|ref|NM_001075240.1|	19.61	9.24	-1.08562	2.38286e-06	9.77952e-06	Bos taurus nuclear factor, interleukin 3 regulated (NFIL3), mRNA
gi|94966953|ref|NM_001040581.1|	2387.55	1125.42	-1.08507	0	0	Bos taurus ribosomal protein S21 (RPS21), mRNA
gi|156120640|ref|NM_001101997.1|	19.95	9.41	-1.08412	2.01148e-06	8.36999e-06	Bos taurus zinc finger protein 526 (ZNF526), mRNA
gi|115497389|ref|NM_001075259.1|	15.22	7.18	-1.08391	3.46988e-05	0.000120182	Bos taurus programmed cell death 10 (PDCD10), mRNA
gi|84000126|ref|NM_001038079.1|	30.1	14.2	-1.08387	5.17904e-09	2.94802e-08	Bos taurus ADP-ribosylation factor-like 2 (ARL2), mRNA
gi|78369355|ref|NM_001035487.1|	361.15	170.38	-1.08384	1.94082e-91	1.49094e-89	Bos taurus tetraspanin 3 (TSPAN3), mRNA
gi|114050890|ref|NM_001046452.1|	47.85	22.58	-1.08347	1.71164e-13	1.59092e-12	Bos taurus dual specificity phosphatase 1 (DUSP1), mRNA
gi|114050968|ref|NM_001046482.1|	204.08	96.31	-1.08338	2.01504e-52	8.74936e-51	Bos taurus N-acetylneuraminic acid synthase (NANS), mRNA
gi|77735588|ref|NM_001034318.1|	385.67	182.01	-1.08335	1.92409e-97	1.60127e-95	Bos taurus serine/arginine-rich splicing factor 2 (SRSF2), mRNA
gi|31342669|ref|NM_174175.2|	30.77	14.54	-1.0815	3.70708e-09	2.15241e-08	Bos taurus seryl-tRNA synthetase (SARS), mRNA
gi|83035126|ref|NM_001037628.1|	56.81	26.86	-1.08069	1.08776e-15	1.2115e-14	Bos taurus selectin P ligand (SELPLG), mRNA
gi|115496601|ref|NM_001075709.1|	62.56	29.59	-1.08013	4.19292e-17	5.04498e-16	Bos taurus tubulin folding cofactor C (TBCC), mRNA
gi|116004238|ref|NM_001077010.1|	62.9	29.76	-1.07969	3.55532e-17	4.29506e-16	Bos taurus RNA binding motif protein 4 (RBM4), mRNA
gi|116003916|ref|NM_001076846.1|	36.52	17.28	-1.07958	1.38047e-10	9.23878e-10	Bos taurus far upstream element (FUSE) binding protein 1 (FUBP1), mRNA
gi|157074011|ref|NM_001103245.1|	114.97	54.4	-1.07958	4.10762e-30	9.16111e-29	Bos taurus EF-hand domain family, member D2 (EFHD2), mRNA
gi|262118248|ref|NM_001166561.1|	23.5	11.12	-1.0795	2.7116e-07	1.28138e-06	Bos taurus chromosome 6 open reading frame 115 ortholog (C9H6ORF115), mRNA
gi|297484985|ref|XM_002694642.1|	42.27	20.01	-1.07891	5.19888e-12	3.96332e-11	PREDICTED: Bos taurus immunoglobulin iota chain-like (LOC100336586), partial mRNA
gi|114052656|ref|NM_001046308.1|	34.32	16.25	-1.07861	5.1158e-10	3.23126e-09	Bos taurus GTPase, IMAP family member 7 (GIMAP7), mRNA
gi|77735722|ref|NM_001034388.1|	45.14	21.38	-1.07814	1.01226e-12	8.39313e-12	Bos taurus proteasome (prosome, macropain) subunit, beta type, 9 (large multifunctional peptidase 2) (PSMB9), mRNA
gi|139948332|ref|NM_001083647.1|	382.45	181.16	-1.07801	6.73496e-96	5.50307e-94	Bos taurus programmed cell death 4 (neoplastic transformation inhibitor) (PDCD4), mRNA
gi|139948697|ref|NM_001083741.1|	45.48	21.55	-1.07754	8.5753e-13	7.19653e-12	Bos taurus leucine rich repeat containing 8 family, member D (LRRC8D), mRNA
gi|155372286|ref|NM_001101286.1|	15.89	7.53	-1.0774	2.46288e-05	8.74609e-05	Bos taurus hypothetical protein LOC782821 (LOC782821), mRNA
gi|237512969|ref|NM_001160157.1|	24.18	11.46	-1.07721	1.93556e-07	9.32304e-07	Bos taurus PAP associated domain containing 7 (PAPD7), mRNA
gi|157954056|ref|NM_001109800.1|	42.95	20.36	-1.07692	3.7296e-12	2.89729e-11	Bos taurus Ewing sarcoma breakpoint region 1 (EWSR1), mRNA
gi|115497779|ref|NM_001075595.1|	21.64	10.26	-1.07667	8.62696e-07	3.78794e-06	Bos taurus Wolf-Hirschhorn syndrome candidate 1-like 1 (WHSC1L1), mRNA
gi|122692518|ref|NM_001080254.1|	18.77	8.9	-1.07655	4.58622e-06	1.80319e-05	Bos taurus transmembrane protein 134 (TMEM134), mRNA
gi|31343569|ref|NM_175806.2|	62.73	29.76	-1.07578	4.83182e-17	5.79045e-16	Bos taurus ATPase, H+ transporting, lysosomal accessory protein 1 (ATP6AP1), mRNA
gi|115495846|ref|NM_001075145.1|	27.39	13	-1.07514	3.11902e-08	1.65391e-07	Bos taurus sarcoglycan, epsilon (SGCE), mRNA
gi|115495514|ref|NM_001075922.1|	101.62	48.24	-1.07488	1.2786e-26	2.4714e-25	Bos taurus DNA-damage-inducible transcript 4 (DDIT4), mRNA
gi|118151307|ref|NM_001078123.1|	24.85	11.8	-1.07446	1.38177e-07	6.80513e-07	Bos taurus abhydrolase domain containing 8 (ABHD8), mRNA
gi|157074053|ref|NM_001103268.1|	27.73	13.17	-1.07419	2.63682e-08	1.41238e-07	Bos taurus tsukushi small leucine rich proteoglycan homolog (Xenopus laevis) (TSKU), mRNA
gi|149642906|ref|NM_001099100.1|	86.4	41.05	-1.07365	7.93188e-23	1.27307e-21	Bos taurus pogo transposable element with KRAB domain (POGK), mRNA
gi|158519828|ref|NM_001110089.1|	33.48	15.91	-1.07337	9.73434e-10	5.97217e-09	Bos taurus chondroadherin-like (CHADL), mRNA
gi|27807038|ref|NM_174575.1|	19.44	9.24	-1.07306	3.264e-06	1.31144e-05	Bos taurus phosphoinositide-3-kinase, regulatory subunit 1 (alpha) (PIK3R1), mRNA
gi|115497667|ref|NM_001076128.1|	16.91	8.04	-1.07261	1.47374e-05	5.39772e-05	Bos taurus hypothetical LOC538782 (LOC538782), mRNA
gi|72534819|ref|NM_001031764.1|	31.28	14.88	-1.07187	3.6171e-09	2.10152e-08	Bos taurus Ras homolog enriched in brain (RHEB), mRNA
gi|115496557|ref|NM_001075712.1|	19.78	9.41	-1.07178	2.75382e-06	1.11896e-05	Bos taurus metastasis associated 1 family, member 2 (MTA2), mRNA
gi|78369285|ref|NM_001035474.1|	127.65	60.73	-1.07171	7.02096e-33	1.76269e-31	Bos taurus small acidic protein (SMAP), mRNA
gi|61098060|ref|NM_001012680.2|	305.86	145.57	-1.07116	2.7885e-76	1.81616e-74	Bos taurus major histocompatibility complex, class II, DRB3 (BoLA-DRB3), mRNA
gi|157280008|ref|NM_001105050.1|	14.37	6.84	-1.07099	6.72054e-05	0.000223141	Bos taurus BTB (POZ) domain containing 6 (BTBD6), mRNA
gi|161760624|ref|NM_001075526.2|	20.12	9.58	-1.07053	2.32352e-06	9.56218e-06	Bos taurus ATP-binding cassette, sub-family B (MDR/TAP), member 8 (ABCB8), nuclear gene encoding mitochondrial protein, mRNA
gi|134085756|ref|NM_001083392.1|	37.7	17.96	-1.06978	9.6501e-11	6.56587e-10	Bos taurus GPN-loop GTPase 1 (GPN1), mRNA
gi|115497159|ref|NM_001075279.1|	49.54	23.61	-1.0692	1.17151e-13	1.11541e-12	Bos taurus Ras-related GTP binding B (RRAGB), mRNA
gi|115495554|ref|NM_001076271.1|	44.81	21.38	-1.06756	1.87089e-12	1.49604e-11	Bos taurus endoplasmic reticulum protein 29 (ERP29), mRNA
gi|297476122|ref|XR_083704.1|	24.01	11.46	-1.06703	2.6416e-07	1.25093e-06	PREDICTED: Bos taurus CG1358-like (LOC511117), miscRNA
gi|77735382|ref|NM_001034216.1|	48.36	23.09	-1.06655	2.61656e-13	2.36834e-12	Bos taurus phosphatidylinositol glycan anchor biosynthesis, class S (PIGS), mRNA
gi|157427809|ref|NM_001105341.1|	21.13	10.09	-1.06637	1.39612e-06	5.97539e-06	Bos taurus tyrosyl-DNA phosphodiesterase 2 (TDP2), mRNA
gi|164420747|ref|NM_001045884.2|	18.26	8.72	-1.06629	7.4399e-06	2.84069e-05	Bos taurus adaptor-related protein complex 1, mu 1 subunit (AP1M1), mRNA
gi|115497171|ref|NM_001076399.1|	18.26	8.72	-1.06629	7.4399e-06	2.83948e-05	Bos taurus fructosamine 3 kinase related protein (FN3KRP), mRNA
gi|155372202|ref|NM_001101242.1|	81.66	39	-1.06616	1.93247e-21	2.89483e-20	Bos taurus solute carrier family 35, member F5 (SLC35F5), mRNA
gi|31342251|ref|NM_174346.2|	216.25	103.32	-1.06558	5.14558e-54	2.33578e-52	Bos taurus heat shock 10kDa protein 1 (chaperonin 10) (HSPE1), mRNA
gi|147900579|ref|NM_001098018.1|	64.42	30.79	-1.06505	3.30092e-17	3.99847e-16	Bos taurus DEAH (Asp-Glu-Ala-His) box polypeptide 15 (DHX15), mRNA
gi|190360742|ref|NM_001128506.1|	119.88	57.31	-1.06473	1.15335e-30	2.66486e-29	Bos taurus chromatin modifying protein 4B (CHMP4B), mRNA
gi|77736498|ref|NM_001034778.1|	37.2	17.79	-1.06424	1.54976e-10	1.0341e-09	Bos taurus U2 small nuclear RNA auxiliary factor 1-like 4 (U2AF1L4), mRNA
gi|77735728|ref|NM_001034387.1|	46.5	22.24	-1.06407	8.14816e-13	6.87014e-12	Bos taurus nucleoporin 85kDa (NUP85), mRNA
gi|297465305|ref|XM_002703734.1|	37.54	17.96	-1.06364	1.31143e-10	8.80292e-10	PREDICTED: Bos taurus WD and tetratricopeptide repeats 1 (WDTC1), mRNA
gi|116004068|ref|NM_001076922.1|	97.22	46.53	-1.06309	4.09328e-25	7.35808e-24	Bos taurus tumor protein D52 (TPD52), mRNA
gi|114052878|ref|NM_001046227.1|	12.51	5.99	-1.06245	0.000219248	0.00066687	Bos taurus hypothetical LOC516719 (MGC137708), mRNA
gi|115497315|ref|NM_001076413.1|	18.94	9.07	-1.06226	5.28868e-06	2.056e-05	Bos taurus trafficking protein particle complex 1 (TRAPPC1), mRNA
gi|62460397|ref|NM_001014853.1|	15.72	7.53	-1.06188	3.37482e-05	0.00011698	Bos taurus translocase of outer mitochondrial membrane 40 homolog (yeast)-like (TOMM40L), nuclear gene encoding mitochondrial protein, mRNA
gi|154152188|ref|NM_001100335.1|	54.27	26	-1.06164	1.14873e-14	1.19362e-13	Bos taurus translocase of outer mitochondrial membrane 22 homolog (yeast) (TOMM22), nuclear gene encoding mitochondrial protein, mRNA
gi|84000300|ref|NM_001038164.1|	25.36	12.15	-1.0616	1.3444e-07	6.64657e-07	Bos taurus prolylcarboxypeptidase (angiotensinase C) (PRCP), mRNA
gi|115497741|ref|NM_001075228.1|	25.36	12.15	-1.0616	1.3444e-07	6.64292e-07	Bos taurus transmembrane protein C10orf57 homolog (C28H10orf57), mRNA
gi|115496447|ref|NM_001076492.1|	87.75	42.08	-1.06026	9.93954e-23	1.58118e-21	Bos taurus quinoid dihydropteridine reductase (QDPR), mRNA
gi|129277519|ref|NM_001082605.1|	143.38	68.77	-1.05999	4.24006e-36	1.20983e-34	Bos taurus ribophorin I (RPN1), mRNA
gi|78369443|ref|NM_001035293.1|	55.63	26.69	-1.05956	5.917e-15	6.30866e-14	Bos taurus baculoviral IAP repeat-containing 3 (BIRC3), mRNA
gi|297487279|ref|XM_002696124.1|	45.99	22.07	-1.05923	1.30491e-12	1.06045e-11	PREDICTED: Bos taurus Nucleosome-remodeling factor subunit BPTF-like (BPTF), mRNA
gi|110347596|ref|NM_001034743.2|	229.1	109.99	-1.05861	1.57859e-56	7.58734e-55	Bos taurus RAB5C, member RAS oncogene family (RAB5C), mRNA
gi|115495774|ref|NM_001076253.1|	40.24	19.33	-1.05779	3.44954e-11	2.42033e-10	Bos taurus YTH domain family, member 2 (YTHDF2), mRNA
gi|297462128|ref|XM_869103.4|	13.53	6.5	-1.05765	0.00013018	0.000412284	PREDICTED: Bos taurus zinc finger protein 347 (ZNF813), partial mRNA
gi|156523175|ref|NM_001102532.1|	13.53	6.5	-1.05765	0.00013018	0.000412139	Bos taurus ankyrin repeat domain 27 (VPS9 domain) (ANKRD27), mRNA
gi|194677210|ref|XR_027943.2|	101.45	48.75	-1.05729	6.50592e-26	1.2157e-24	PREDICTED: Bos taurus synovial sarcoma translocation gene on chromosome 18-like 2 (SS18L2), miscRNA
gi|115494969|ref|NM_001075398.1|	44.13	21.21	-1.05702	4.06568e-12	3.13938e-11	Bos taurus hypothetical LOC509253 (MGC152190), mRNA
gi|156121338|ref|NM_001102348.1|	24.18	11.63	-1.05596	3.03734e-07	1.4226e-06	Bos taurus ADP-ribosylation factor-like 4C (ARL4C), mRNA
gi|115496054|ref|NM_001076524.1|	28.07	13.51	-1.055	3.48836e-08	1.83891e-07	Bos taurus WD repeat domain 48 (WDR48), mRNA
gi|145279640|ref|NM_173896.2|	28.07	13.51	-1.055	3.48836e-08	1.83783e-07	Bos taurus betacellulin (BTC), mRNA
gi|116734830|ref|NM_001075179.1|	14.2	6.84	-1.05382	9.20434e-05	0.000299416	Bos taurus mannose-P-dolichol utilization defect 1 (MPDU1), mRNA
gi|77736310|ref|NM_001034683.1|	71.69	34.55	-1.05309	1.17397e-18	1.52923e-17	Bos taurus coiled-coil domain containing 56 (CCDC56), mRNA
gi|115495160|ref|NM_001075976.1|	61.04	29.42	-1.05296	4.16698e-16	4.73487e-15	Bos taurus centrin, EF-hand protein, 3 (CETN3), mRNA
gi|78369471|ref|NM_001035296.1|	98.23	47.38	-1.05189	5.98914e-25	1.06174e-23	Bos taurus eukaryotic translation initiation factor 3, subunit L (EIF3L), mRNA
gi|73853753|ref|NM_174485.3|	95.02	45.84	-1.05162	3.5668e-24	6.07167e-23	Bos taurus voltage-dependent anion channel 1 (VDAC1), mRNA
gi|115495228|ref|NM_001075401.1|	14.88	7.18	-1.05132	6.512e-05	0.000216617	Bos taurus HD domain containing 2 (HDDC2), mRNA
gi|77736406|ref|NM_001034731.1|	55.29	26.69	-1.05072	1.08336e-14	1.1283e-13	Bos taurus small nuclear ribonucleoprotein polypeptides B and B1 (SNRPB), mRNA
gi|134085909|ref|NM_001083498.1|	33.31	16.08	-1.05069	2.06466e-09	1.23058e-08	Bos taurus ras homolog gene family, member J (RHOJ), mRNA
gi|297484137|ref|XR_084595.1|	18.43	8.9	-1.05018	8.55584e-06	3.23245e-05	PREDICTED: Bos taurus espin-like (LOC539821), miscRNA
gi|77736380|ref|NM_001034719.1|	48.53	23.44	-1.0499	4.66512e-13	4.08277e-12	Bos taurus OTU domain, ubiquitin aldehyde binding 1 (OTUB1), mRNA
gi|78369421|ref|NM_001035503.1|	905.92	437.75	-1.04928	7.48624e-215	1.16011e-212	Bos taurus ribosomal protein L28 (RPL28), mRNA
gi|156120676|ref|NM_001102015.1|	34.32	16.59	-1.04874	1.2481e-09	7.56434e-09	Bos taurus acyl-CoA oxidase 2, branched chain (ACOX2), mRNA
gi|115497991|ref|NM_001076099.1|	45.65	22.07	-1.04853	2.39194e-12	1.89083e-11	Bos taurus ras homolog gene family, member V (RHOV), mRNA
gi|155372198|ref|NM_001101240.1|	34.66	16.76	-1.04825	1.05537e-09	6.43531e-09	Bos taurus metaxin 2 (MTX2), nuclear gene encoding mitochondrial protein, mRNA
gi|119331183|ref|NM_001079777.1|	15.22	7.36	-1.04819	5.47866e-05	0.000184152	Bos taurus hypothetical protein LOC526597 (LOC526597), mRNA
gi|112181317|ref|NM_175779.3|	84.88	41.05	-1.04804	1.20341e-21	1.82092e-20	Bos taurus mannose-6-phosphate receptor (cation dependent) (M6PR), mRNA
gi|77736300|ref|NM_001034678.1|	46.33	22.41	-1.0478	1.7138e-12	1.37533e-11	Bos taurus hairy and enhancer of split 1, (Drosophila) (HES1), mRNA
gi|122692366|ref|NM_001080355.1|	27.56	13.34	-1.04682	5.60314e-08	2.87285e-07	Bos taurus ribosomal L24 domain containing 1 (RSL24D1), mRNA
gi|77735406|ref|NM_001034228.1|	261.39	126.59	-1.04604	4.77682e-63	2.49617e-61	Bos taurus eukaryotic translation initiation factor 4A1 (EIF4A1), mRNA
gi|116004234|ref|NM_001077007.1|	35.68	17.28	-1.04601	6.38156e-10	3.9887e-09	Bos taurus hypothetical protein MGC127919 (MGC127919), mRNA
gi|77735516|ref|NM_001034281.1|	55.8	27.03	-1.0457	1.04984e-14	1.09466e-13	Bos taurus ADP-ribosylation-like factor 6 interacting protein 6 (ARL6IP6), mRNA
gi|147899218|ref|NM_174695.3|	31.79	15.4	-1.04564	5.47688e-09	3.10968e-08	Bos taurus decapping enzyme, scavenger (DCPS), mRNA
gi|84370054|ref|NM_001038511.1|	15.89	7.7	-1.04519	3.87952e-05	0.000133496	Bos taurus polymerase (RNA) III (DNA directed) polypeptide C (62kD) (POLR3C), mRNA
gi|195539518|ref|NM_001130753.1|	44.47	21.55	-1.04514	5.33322e-12	4.05541e-11	Bos taurus RNA binding motif protein 45 (RBM45), mRNA
gi|139948740|ref|NM_001083685.1|	24.35	11.8	-1.04513	3.48282e-07	1.61943e-06	Bos taurus ATP-binding cassette, sub-family E (OABP), member 1 (ABCE1), mRNA
gi|155372028|ref|NM_001101152.1|	469.7	227.68	-1.04473	1.44341e-111	1.33746e-109	Bos taurus ribosomal protein S9 (RPS9), mRNA
gi|62945414|ref|NM_001017428.1|	32.12	15.57	-1.0447	4.62932e-09	2.65359e-08	Bos taurus N-acetylglucosamine-1-phosphate transferase, gamma subunit (GNPTG), mRNA
gi|78370154|ref|NM_001035292.1|	57.15	27.71	-1.04435	5.40048e-15	5.77164e-14	Bos taurus zinc finger, DHHC-type containing 4 (ZDHHC4), mRNA
gi|115495158|ref|NM_001075975.1|	65.26	31.65	-1.04399	6.5171e-17	7.77898e-16	Bos taurus TAF9 RNA polymerase II, TATA box binding protein (TBP)-associated factor, 32kDa (TAF9), transcript variant 1, mRNA
gi|115496581|ref|NM_001076350.1|	28.57	13.86	-1.04357	3.37734e-08	1.78562e-07	Bos taurus membrane protein FAM174B (FAM174B), mRNA
gi|56710322|ref|NM_001008664.1|	53.94	26.17	-1.04344	3.25458e-14	3.23228e-13	Bos taurus toll-like receptor 3 (TLR3), mRNA
gi|139948256|ref|NM_001083777.1|	16.57	8.04	-1.04331	2.74864e-05	9.70337e-05	Bos taurus receptor (G protein-coupled) activity modifying protein 1 (RAMP1), mRNA
gi|156120638|ref|NM_001101996.1|	33.14	16.08	-1.04331	2.79602e-09	1.64038e-08	Bos taurus NDRG family member 3 (NDRG3), mRNA
gi|116004148|ref|NM_001076963.1|	16.91	8.21	-1.04242	2.31404e-05	8.25014e-05	Bos taurus beta-1,3-N-acetylgalactosaminyltransferase 1 (globoside blood group) (B3GALNT1), mRNA
gi|297463957|ref|XM_864468.4|	168.74	81.94	-1.04216	4.46414e-41	1.45904e-39	PREDICTED: Bos taurus CG1837-like, transcript variant 1 (TXNDC5), mRNA
gi|77735966|ref|NM_001034510.1|	42.27	20.53	-1.0419	1.96266e-11	1.40449e-10	Bos taurus ring finger protein 181 (RNF181), mRNA
gi|115496207|ref|NM_001075746.1|	21.47	10.43	-1.04158	1.84032e-06	7.69699e-06	Bos taurus guanylate binding protein 5 (GBP5), mRNA
gi|77736446|ref|NM_001034751.1|	141.86	68.94	-1.04105	9.63018e-35	2.61499e-33	Bos taurus LIM domain only 4 (LMO4), mRNA
gi|114051525|ref|NM_001046593.1|	168.23	81.77	-1.04079	7.07914e-41	2.30534e-39	Bos taurus coactosin-like 1 (Dictyostelium) (COTL1), mRNA
gi|62751842|ref|NM_001015648.1|	35.17	17.11	-1.03951	1.02074e-09	6.24112e-09	Bos taurus OCIA domain containing 1 (OCIAD1), mRNA
gi|45430008|ref|NM_205790.1|	13.36	6.5	-1.03941	0.000177919	0.000551616	Bos taurus fumarylacetoacetate hydrolase domain containing 2A (FAHD2A), mRNA
gi|84370084|ref|NM_001038530.1|	17.92	8.72	-1.03917	1.3818e-05	5.08168e-05	Bos taurus general transcription factor IIH, polypeptide 2, 44kDa (GTF2H2), mRNA
gi|157785580|ref|NM_001105652.1|	22.15	10.78	-1.03895	1.3091e-06	5.61098e-06	Bos taurus nudix (nucleoside diphosphate linked moiety X)-type motif 14 (NUDT14), mRNA
gi|89191843|ref|NM_001034232.2|	40.75	19.84	-1.03839	5.17392e-11	3.59098e-10	Bos taurus CD53 molecule (CD53), mRNA
gi|154152000|ref|NM_001100303.1|	28.07	13.68	-1.03696	5.41302e-08	2.78013e-07	Bos taurus glutaredoxin 5 (GLRX5), nuclear gene encoding mitochondrial protein, mRNA
gi|297460202|ref|XM_868817.4|	14.03	6.84	-1.03645	0.000125627	0.000399129	PREDICTED: Bos taurus nasal embryonic luteinizing hormone-releasing hormone factor-like, transcript variant 1 (NELF), mRNA
gi|115497385|ref|NM_001075625.1|	42.44	20.7	-1.03579	2.24158e-11	1.5952e-10	Bos taurus chromosome 20 open reading frame 43 ortholog (C13H20ORF43), mRNA
gi|77736164|ref|NM_001034609.1|	14.37	7.01	-1.03557	0.000105594	0.000340049	Bos taurus zinc finger protein 410 (ZNF410), mRNA
gi|297468570|ref|XM_001250724.3|	23.84	11.63	-1.03553	5.59388e-07	2.51767e-06	PREDICTED: Bos taurus phosducin-like protein-like (PDCL), mRNA
gi|85662709|ref|NM_174310.3|	86.23	42.08	-1.03506	1.46896e-21	2.21157e-20	Bos taurus eukaryotic translation initiation factor 4E (EIF4E), mRNA
gi|62460409|ref|NM_001014859.1|	38.21	18.65	-1.03477	2.25552e-10	1.47867e-09	Bos taurus chemokine (C-X-C motif) receptor 6 (CXCR6), mRNA
gi|31342582|ref|NM_174211.2|	43.45	21.21	-1.03461	1.35734e-11	9.87839e-11	Bos taurus UDP-glucose 6-dehydrogenase (UGDH), mRNA
gi|115497453|ref|NM_001075565.1|	28.74	14.03	-1.03455	3.86112e-08	2.02827e-07	Bos taurus SEC13 homolog (S. cerevisiae) (SEC13), mRNA
gi|77736567|ref|NM_001034794.1|	58.5	28.57	-1.03394	4.27418e-15	4.6118e-14	Bos taurus proline rich 15-like (PRR15L), mRNA
gi|31340780|ref|NM_174669.2|	93.16	45.5	-1.03384	3.99498e-23	6.50487e-22	Bos taurus serpin peptidase inhibitor, clade E (nexin, plasminogen activator inhibitor type 1), member 2 (SERPINE2), mRNA
gi|62460491|ref|NM_001014901.1|	49.03	23.95	-1.03364	6.9599e-13	5.90147e-12	Bos taurus RNA binding motif protein 14 (RBM14), mRNA
gi|27806306|ref|NM_174244.1|	118.35	57.82	-1.03342	6.22702e-29	1.31381e-27	Bos taurus ATP synthase, H+ transporting, mitochondrial F1 complex, O subunit (ATP5O), nuclear gene encoding mitochondrial protein, mRNA
gi|155371942|ref|NM_001101106.1|	29.76	14.54	-1.03335	2.32684e-08	1.25082e-07	Bos taurus transcriptional adaptor 1 (TADA1), mRNA
gi|77735614|ref|NM_001034331.1|	143.72	70.31	-1.03146	1.13041e-34	3.03288e-33	Bos taurus alpha-2-glycoprotein 1, zinc-binding (AZGP1), mRNA
gi|115497353|ref|NM_001076093.1|	25.53	12.49	-1.03142	2.39418e-07	1.13796e-06	Bos taurus similar to Polycystic kidney disease and receptor for egg jelly related protein precursor (PKD and REJ homolog) (LOC537366), mRNA
gi|148540313|ref|NM_001098463.1|	15.39	7.53	-1.03127	6.27712e-05	0.000209346	Bos taurus chromosome 10 open reading frame 2 ortholog (C26H10ORF2), nuclear gene encoding mitochondrial protein, mRNA
gi|139949042|ref|NM_001083711.1|	36.35	17.79	-1.03089	7.04102e-10	4.37049e-09	Bos taurus tumor necrosis factor, alpha-induced protein 8 (TNFAIP8), mRNA
gi|148226488|ref|NM_001098042.1|	31.45	15.4	-1.03013	1.00126e-08	5.57232e-08	Bos taurus striatin, calmodulin binding protein 3 (STRN3), mRNA
gi|114052339|ref|NM_001045866.1|	16.06	7.87	-1.02904	4.44152e-05	0.000151558	Bos taurus bromodomain containing 2 (BRD2), mRNA
gi|84000172|ref|NM_001038102.1|	43.62	21.38	-1.02873	1.54741e-11	1.11982e-10	Bos taurus phosphatidylinositol glycan anchor biosynthesis, class Y (PIGY), nuclear gene encoding mitochondrial protein, mRNA
gi|155372248|ref|NM_001101267.1|	16.4	8.04	-1.02843	3.73694e-05	0.000128935	Bos taurus chromosome 6 open reading frame 47 ortholog (C23H6ORF47), mRNA
gi|78042509|ref|NM_001035022.1|	16.74	8.21	-1.02785	3.1446e-05	0.000109719	Bos taurus haloacid dehalogenase-like hydrolase domain containing 2 (HDHD2), mRNA
gi|115497543|ref|NM_001075246.1|	33.82	16.59	-1.02756	3.07986e-09	1.80103e-08	Bos taurus methyltransferase like 2B (METTL2B), mRNA
gi|134085935|ref|NM_001083529.1|	101.45	49.78	-1.02713	8.59582e-25	1.50897e-23	Bos taurus pleckstrin homology domain containing, family B (evectins) member 2 (PLEKHB2), mRNA
gi|78369375|ref|NM_001035453.1|	69.32	34.04	-1.02604	2.0952e-17	2.55865e-16	Bos taurus chromosome 18 open reading frame 55 ortholog (C17H18orf55), mRNA
gi|147906834|ref|NM_001098063.1|	47	23.09	-1.02539	2.9071e-12	2.27605e-11	Bos taurus phospholipase A2, group XIIA (PLA2G12A), mRNA
gi|77736176|ref|NM_001034615.1|	88.77	43.62	-1.02508	8.02952e-22	1.22529e-20	Bos taurus tumor protein D52-like 2 (TPD52L2), mRNA
gi|156120614|ref|NM_001101983.1|	41.42	20.36	-1.02459	5.68856e-11	3.94208e-10	Bos taurus germ cell-less homolog 1 (Drosophila) (GMCL1), mRNA
gi|78042571|ref|NM_001035112.1|	81.33	40.03	-1.02271	4.69072e-20	6.59784e-19	Bos taurus CDC42 small effector 1 (CDC42SE1), mRNA
gi|118151325|ref|NM_001078128.1|	38.21	18.82	-1.02168	3.46356e-10	2.22838e-09	Bos taurus SRY (sex determining region Y)-box 4 (SOX4), mRNA
gi|99028970|ref|NM_001012674.2|	263.93	130.01	-1.02153	2.80426e-61	1.43208e-59	Bos taurus major histocompatibility complex, class II, DM alpha-chain, expressed (HLA-DMA), mRNA
gi|115496363|ref|NM_001075997.1|	45.82	22.58	-1.02093	6.45484e-12	4.85897e-11	Bos taurus NudC domain containing 3 (NUDCD3), mRNA
gi|154152072|ref|NM_001100369.1|	13.86	6.84	-1.01886	0.000170864	0.000531577	Bos taurus N-acylethanolamine acid amidase (NAAA), mRNA
gi|297480228|ref|XM_002691241.1|	21.13	10.43	-1.01855	3.37378e-06	1.35132e-05	PREDICTED: Bos taurus son of sevenless homolog 1 (Drosophila) (SOS1), mRNA
gi|297460189|ref|XM_002700881.1|	14.2	7.01	-1.0184	0.000143537	0.000450457	PREDICTED: Bos taurus hypothetical protein LOC100335259 (LOC100335259), mRNA
gi|122692544|ref|NM_001080264.1|	35	17.28	-1.01825	2.11564e-09	1.25846e-08	Bos taurus 1-acylglycerol-3-phosphate O-acyltransferase 2 (lysophosphatidic acid acyltransferase, beta) (AGPAT2), mRNA
gi|115496807|ref|NM_001076039.1|	21.47	10.61	-1.0169	2.8436e-06	1.15335e-05	Bos taurus UTP23, small subunit (SSU) processome component, homolog (yeast) (UTP23), mRNA
gi|62460485|ref|NM_001014897.1|	30.43	15.05	-1.01573	2.54924e-08	1.36628e-07	Bos taurus thioredoxin-like 4B (TXNL4B), mRNA
gi|255683528|ref|NM_001164026.1|	14.88	7.36	-1.0156	0.000101357	0.000327225	Bos taurus trichoplein, keratin filament binding (TCHP), mRNA
gi|155372206|ref|NM_001101244.1|	15.22	7.53	-1.01525	8.51964e-05	0.000278352	Bos taurus small nuclear RNA activating complex, polypeptide 1, 43kDa (SNAPC1), mRNA
gi|62751582|ref|NM_001015582.1|	15.56	7.7	-1.01491	7.16256e-05	0.000236333	Bos taurus BRF2, subunit of RNA polymerase III transcription initiation factor, BRF1-like (BRF2), mRNA
gi|157168342|ref|NM_001103287.1|	15.56	7.7	-1.01491	7.16256e-05	0.000236246	Bos taurus zinc finger protein 64 homolog (mouse) (ZFP64), mRNA
gi|157427957|ref|NM_001105416.1|	55.29	27.37	-1.01442	6.00978e-14	5.90338e-13	Bos taurus SWI/SNF related, matrix associated, actin dependent regulator of chromatin, subfamily a, member 5 (SMARCA5), mRNA
gi|125991933|ref|NM_001081621.1|	16.23	8.04	-1.0134	5.0651e-05	0.000171147	Bos taurus TRAF-interacting protein with forkhead-associated domain (TIFA), mRNA
gi|119890693|ref|XM_582113.3|	16.23	8.04	-1.0134	5.0651e-05	0.000171083	PREDICTED: Bos taurus peroxisomal biogenesis factor 1 (PEX1), mRNA
gi|89191842|ref|NM_001015561.2|	16.91	8.38	-1.01285	3.58418e-05	0.000123998	Bos taurus ribosomal protein S26 (RPS26), mRNA
gi|62751923|ref|NM_001015568.1|	61.71	30.62	-1.01103	2.5324e-15	2.77238e-14	Bos taurus chromosome 20 open reading frame 111 (C20orf111), mRNA
gi|115495504|ref|NM_001075135.1|	55.12	27.37	-1.00998	8.05482e-14	7.86066e-13	Bos taurus similar to Putative ubiquitin-conjugating enzyme E2 D3-like protein (UBE2D3P), mRNA
gi|77736152|ref|NM_001034603.1|	387.53	192.45	-1.00982	1.79145e-87	1.28813e-85	Bos taurus eukaryotic translation initiation factor 3, subunit E (EIF3E), mRNA
gi|84000288|ref|NM_001038090.1|	76.42	37.98	-1.00871	1.48297e-18	1.91783e-17	Bos taurus cytochrome c-1 (CYC1), nuclear gene encoding mitochondrial protein, mRNA
gi|115495128|ref|NM_001075972.1|	38.55	19.16	-1.00863	4.46876e-10	2.84456e-09	Bos taurus periphilin 1 (PPHLN1), mRNA
gi|118150841|ref|NM_001077861.1|	28.91	14.37	-1.00851	6.7454e-08	3.43305e-07	Bos taurus HIG1 hypoxia inducible domain family, member 2A (HIGD2A), mRNA
gi|115496819|ref|NM_001075312.1|	20.63	10.26	-1.00771	5.40204e-06	2.09734e-05	Bos taurus processing of precursor 5, ribonuclease P/MRP subunit (S. cerevisiae) (POP5), mRNA
gi|164448589|ref|NM_001076902.2|	61.88	30.79	-1.00701	2.87004e-15	3.12678e-14	Bos taurus family with sequence similarity 45, member A (FAM45A), mRNA
gi|148234059|ref|NM_001098071.1|	113.79	56.62	-1.00699	8.86986e-27	1.72933e-25	Bos taurus G1 to S phase transition 1 (GSPT1), mRNA
gi|164420756|ref|NM_173885.2|	62.56	31.13	-1.00693	2.05682e-15	2.25999e-14	Bos taurus tyrosine kinase, non-receptor, 2 (TNK2), mRNA
gi|149642714|ref|NM_001098951.1|	21.3	10.61	-1.00543	3.83524e-06	1.52056e-05	Bos taurus cardiolipin synthase 1 (CRLS1), mRNA
gi|31341940|ref|NM_174460.2|	182.27	90.83	-1.00484	9.4687e-42	3.19942e-40	Bos taurus secreted frizzled-related protein 1 (SFRP1), mRNA
gi|155372288|ref|NM_001101287.1|	22.99	11.46	-1.0044	1.63163e-06	6.89148e-06	Bos taurus disrupted in renal carcinoma 2 (DIRC2), mRNA
gi|114053002|ref|NM_001046240.1|	47	23.44	-1.00369	6.74804e-12	5.06272e-11	Bos taurus proteasome (prosome, macropain) 26S subunit, ATPase, 6 (PSMC6), mRNA
gi|116004132|ref|NM_001076955.1|	196.81	98.19	-1.00316	7.88348e-45	2.90396e-43	Bos taurus filamin binding LIM protein 1 (FBLIM1), mRNA
gi|262118256|ref|NM_001101864.2|	13.36	6.67	-1.00216	0.000275844	0.000820684	Bos taurus hexosaminidase (glycosyl hydrolase family 20, catalytic domain) containing (HEXDC), mRNA
gi|115749609|ref|NM_001001151.2|	13.36	6.67	-1.00216	0.000275844	0.000820412	Bos taurus ST6 (alpha-N-acetyl-neuraminyl-2,3-beta-galactosyl-1,3)-N-acetylgalactosaminide alpha-2,6-sialyltransferase 6 (ST6GALNAC6), mRNA
gi|84992990|ref|NM_175803.3|	13.7	6.84	-1.00211	0.000231562	0.000699825	Bos taurus tubulin folding cofactor A (TBCA), mRNA
gi|31341250|ref|NM_174837.2|	39.73	19.84	-1.00182	3.05852e-10	1.97912e-09	Bos taurus cytochrome b-561 (CYB561), mRNA
gi|83035106|ref|NM_001037623.1|	14.03	7.01	-1.00103	0.000194433	0.000596846	Bos taurus polymerase (RNA) II (DNA directed) polypeptide K, 7.0kDa (POLR2K), mRNA
gi|77736228|ref|NM_001034639.1|	83.19	41.57	-1.00087	8.10046e-20	1.12183e-18	Bos taurus succinate-CoA ligase, GDP-forming, beta subunit (SUCLG2), nuclear gene encoding mitochondrial protein, mRNA
